# Supplementary material for: The Transcriptome of Nacobbus aberrans Reveals Insights into the Evolution of Sedentary Endoparasitism in Plant-Parasitic Nematodes
Source: Genome Biol Evol. 2014 Aug 13;6(9):2181–94. doi: 10.1093/gbe/evu171 (PMC4202313; doi:10.1093/gbe/evu171)
Supplement: Supplementary Data [file supp_evu171_TableS1.xlsx]

## Sheet: TableS1
Filename	Sample Alias	Pairs of reads	Trimm for assembly (Q28)	Trimm for mapping (Q22)
791_LIB5812_LDI4647_ATCACG_L003	J2	18045959	14714880	15420210
791_LIB5813_LDI4648_CGATGT_L003	J2	21696773	17833118	18663063
791_LIB5814_LDI4649_TTAGGC_L003	J2	19888654	16316579	17092937
791_LIB5815_LDI4650_TGACCA_L003	MIG	18281754	14953065	15664823
791_LIB5816_LDI4651_ACAGTG_L003	MIG	19108718	15752392	16517454
791_LIB5817_LDI4652_GCCAAT_L003	MIG	19212901	15774270	16484431
791_LIB5818_LDI4653_CAGATC_L003	SED	18736625	15455834	16169772
791_LIB5819_LDI4654_ACTTGA_L003	SED	44974086	36939494	38650525
791_LIB5820_LDI4655_GATCAG_L003	SED	13506450	11105087	11619348
	Total	193451920	158844719	166282563
