# Supplementary material for: The Transcriptome of Nacobbus aberrans Reveals Insights into the Evolution of Sedentary Endoparasitism in Plant-Parasitic Nematodes
Source: Genome Biol Evol. 2014 Aug 13;6(9):2181–94. doi: 10.1093/gbe/evu171 (PMC4202313; doi:10.1093/gbe/evu171)
Supplement: Supplementary Data [file supp_evu171_TableS2.xlsx]

## Sheet: TableS2
Process	transcripts	_'genes'
Trinity assembly	168300	53056
CD-HIT-EST 99%	140222	53056
Cut trans chimeric transcripts, repeat CD-HIT-EST 99%	132328	53056
Highest expressed per component	53056	53056
assembled' all 132,328 transcripts	10451
Singletons present in top 53,056 expressed plus assembled, repeat CD-HIT-EST 97%	60746
Removed putative contamination based on Alien Index	58802
