# Supplementary material for: The Transcriptome of Nacobbus aberrans Reveals Insights into the Evolution of Sedentary Endoparasitism in Plant-Parasitic Nematodes
Source: Genome Biol Evol. 2014 Aug 13;6(9):2181–94. doi: 10.1093/gbe/evu171 (PMC4202313; doi:10.1093/gbe/evu171)
Supplement: Supplementary Data [file supp_evu171_TableS3.xlsx]

## Sheet: TableS3
Alien Index	query name	Pfam	best hit org full name	best hit taxo group
460.517	Nab_11792_c0_seq1|m.33918 comp11792_c0_seq1|g.33918 ORF comp11792_c0_seq1|g.33918 comp11792_c0_seq1|m.33918 type:5prime_partial len:653 (+) comp11792_c0_seq1:3-1961(+)	ABC_tran	Macrophomina phaseolina MS6	Eukaryota_NO_Metazoa
460.517	Nab_32165_c0_seq1|m.112728 comp32165_c0_seq1|g.112728 ORF comp32165_c0_seq1|g.112728 comp32165_c0_seq1|m.112728 type:5prime_partial len:412 (-) comp32165_c0_seq1:55-1290(-)	Thiolase_N	Naegleria gruberi strain NEG-M	Eukaryota_NO_Metazoa
460.517	Nab_33004_c0_seq1|m.113965 comp33004_c0_seq1|g.113965 ORF comp33004_c0_seq1|g.113965 comp33004_c0_seq1|m.113965 type:complete len:523 (-) comp33004_c0_seq1:134-1702(-)	LysM	Fusarium graminearum PH-1	Eukaryota_NO_Metazoa
460.517	Nab_25602_c0_seq1|m.76483 comp25602_c0_seq1|g.76483 ORF comp25602_c0_seq1|g.76483 comp25602_c0_seq1|m.76483 type:complete len:683 (+) comp25602_c0_seq1:38-2086(+)	Glyco_hydro_28	Ralstonia solanacearum	Bacteria
460.517	Nab_33581_c0_seq1|m.114747 comp33581_c0_seq1|g.114747 ORF comp33581_c0_seq1|g.114747 comp33581_c0_seq1|m.114747 type:5prime_partial len:386 (-) comp33581_c0_seq1:35-1192(-)	AcetylCoA_hyd_C	Rhizopus delemar RA 99-880	Eukaryota_NO_Metazoa
460.517	Nab_23015_c0_seq1|m.63449 comp23015_c0_seq1|g.63449 ORF comp23015_c0_seq1|g.63449 comp23015_c0_seq1|m.63449 type:complete len:456 (+) comp23015_c0_seq1:374-1741(+)	Erythro_esteras	Methylobacterium nodulans ORS 2060	Bacteria
460.517	Nab_20036_c0_seq1|m.52093 comp20036_c0_seq1|g.52093 ORF comp20036_c0_seq1|g.52093 comp20036_c0_seq1|m.52093 type:5prime_partial len:555 (+) comp20036_c0_seq1:2-1666(+)	Transp_cyt_pur	Arthrobacter sp. FB24	Bacteria
460.517	Nab_10998_c0_seq1|m.32524 comp10998_c0_seq1|g.32524 ORF comp10998_c0_seq1|g.32524 comp10998_c0_seq1|m.32524 type:5prime_partial len:468 (-) comp10998_c0_seq1:104-1507(-)	Alpha-amylase	Arthrobotrys oligospora ATCC 24927	Eukaryota_NO_Metazoa
460.517	Nab_29003_c0_seq1|m.96354 comp29003_c0_seq1|g.96354 ORF comp29003_c0_seq1|g.96354 comp29003_c0_seq1|m.96354 type:complete len:652 (-) comp29003_c0_seq1:93-2048(-)	Glyco_hydro_28	Ralstonia solanacearum	Bacteria
460.517	Nab_28122_c0_seq1|m.90476 comp28122_c0_seq1|g.90476 ORF comp28122_c0_seq1|g.90476 comp28122_c0_seq1|m.90476 type:complete len:830 (+) comp28122_c0_seq1:44-2533(+)	Meth_synt_1	Xylella fastidiosa 32	Bacteria
405.36	Nab_31112_c0_seq1|m.111125 comp31112_c0_seq1|g.111125 ORF comp31112_c0_seq1|g.111125 comp31112_c0_seq1|m.111125 type:complete len:381 (+) comp31112_c0_seq1:88-1230(+)	Tyrosinase	Uncinocarpus reesii 1704	Eukaryota_NO_Metazoa
367.315	Nab_16047_c0_seq1|m.42219 comp16047_c0_seq1|g.42219 ORF comp16047_c0_seq1|g.42219 comp16047_c0_seq1|m.42219 type:complete len:312 (+) comp16047_c0_seq1:25-960(+)	RTA1	Rhizoctonia solani AG-1 IB	Eukaryota_NO_Metazoa
349.993	Nab_12172_c0_seq1|m.34667 comp12172_c0_seq1|g.34667 ORF comp12172_c0_seq1|g.34667 comp12172_c0_seq1|m.34667 type:internal len:430 (-) comp12172_c0_seq1:3-1289(-)	FA_desaturase	Naegleria gruberi strain NEG-M	Eukaryota_NO_Metazoa
348.383	Nab_36654_c0_seq1|m.119036 comp36654_c0_seq1|g.119036 ORF comp36654_c0_seq1|g.119036 comp36654_c0_seq1|m.119036 type:internal len:348 (+) comp36654_c0_seq1:1-1041(+)	p450	Naegleria gruberi strain NEG-M	Eukaryota_NO_Metazoa
345.744	Nab_15837_c0_seq1|m.41737 comp15837_c0_seq1|g.41737 ORF comp15837_c0_seq1|g.41737 comp15837_c0_seq1|m.41737 type:5prime_partial len:418 (-) comp15837_c0_seq1:208-1461(-)	Beta_elim_lyase	Chelativorans sp. BNC1	Bacteria
339.684	Nab_10428_c0_seq1|m.31601 comp10428_c0_seq1|g.31601 ORF comp10428_c0_seq1|g.31601 comp10428_c0_seq1|m.31601 type:internal len:336 (-) comp10428_c0_seq1:3-1007(-)	ABC2_membrane	Glarea lozoyensis 74030	Eukaryota_NO_Metazoa
333.875	Nab_20185_c0_seq1|m.52553 comp20185_c0_seq1|g.52553 ORF comp20185_c0_seq1|g.52553 comp20185_c0_seq1|m.52553 type:complete len:540 (+) comp20185_c0_seq1:21-1640(+)	COesterase	Streptomyces sp. R1-NS-10	Bacteria
325.358	Nab_31472_c0_seq1|m.111683 comp31472_c0_seq1|g.111683 ORF comp31472_c0_seq1|g.111683 comp31472_c0_seq1|m.111683 type:complete len:369 (+) comp31472_c0_seq1:176-1282(+)	Oxidored_FMN	Neofusicoccum parvum UCRNP2	Eukaryota_NO_Metazoa
324.664	Nab_17092_c0_seq1|m.44477 comp17092_c0_seq1|g.44477 ORF comp17092_c0_seq1|g.44477 comp17092_c0_seq1|m.44477 type:internal len:321 (+) comp17092_c0_seq1:3-962(+)	Aldo_ket_red	Rhizophagus irregularis DAOM 181602	Eukaryota_NO_Metazoa
300.029	Nab_17496_c0_seq1|m.45362 comp17496_c0_seq1|g.45362 ORF comp17496_c0_seq1|g.45362 comp17496_c0_seq1|m.45362 type:internal len:679 (+) comp17496_c0_seq1:1-2034(+)	CH	Naegleria gruberi strain NEG-M	Eukaryota_NO_Metazoa
290.126	Nab_34356_c0_seq1|m.115880 comp34356_c0_seq1|g.115880 ORF comp34356_c0_seq1|g.115880 comp34356_c0_seq1|m.115880 type:internal len:401 (-) comp34356_c0_seq1:1-1200(-)	Oxidored_FMN	Bacillus macauensis	Bacteria
280.222	Nab_128_c0_seq1|m.921 comp128_c0_seq1|g.921 ORF comp128_c0_seq1|g.921 comp128_c0_seq1|m.921 type:complete len:434 (-) comp128_c0_seq1:340-1641(-)	Glyco_transf_4	Rhizobium mesoamericanum	Bacteria
278.613	Nab_18137_c0_seq1|m.47031 comp18137_c0_seq1|g.47031 ORF comp18137_c0_seq1|g.47031 comp18137_c0_seq1|m.47031 type:5prime_partial len:332 (+) comp18137_c0_seq1:2-997(+)	SBP_bac_6	Pectobacterium wasabiae WPP163	Bacteria
277.291	Nab_29223_c0_seq1|m.97892 comp29223_c0_seq1|g.97892 ORF comp29223_c0_seq1|g.97892 comp29223_c0_seq1|m.97892 type:complete len:411 (-) comp29223_c0_seq1:219-1451(-)	Glyco_hydro_2_C	Oceanibaculum indicum	Bacteria
277.003	Nab_58278_c0_seq1|m.180203 comp58278_c0_seq1|g.180203 ORF comp58278_c0_seq1|g.180203 comp58278_c0_seq1|m.180203 type:complete len:403 (+) comp58278_c0_seq1:698-1906(+)	Sugar_tr	Bacillus amyloliquefaciens DSM 7	Bacteria
275.617	Nab_4893_c0_seq1|m.22265 comp4893_c0_seq1|g.22265 ORF comp4893_c0_seq1|g.22265 comp4893_c0_seq1|m.22265 type:internal len:326 (+) comp4893_c0_seq1:1-975(+)	DUF4419	Naegleria gruberi strain NEG-M	Eukaryota_NO_Metazoa
274.008	Nab_21561_c0_seq1|m.57461 comp21561_c0_seq1|g.57461 ORF comp21561_c0_seq1|g.57461 comp21561_c0_seq1|m.57461 type:complete len:525 (-) comp21561_c0_seq1:86-1660(-)	Sugar_tr	Paenibacillus sp. Aloe-11	Bacteria
272.398	Nab_33444_c0_seq1|m.114579 comp33444_c0_seq1|g.114579 ORF comp33444_c0_seq1|g.114579 comp33444_c0_seq1|m.114579 type:internal len:436 (+) comp33444_c0_seq1:1-1305(+)	tRNA-synt_2	Dactylellina haptotyla CBS 200.50	Eukaryota_NO_Metazoa
271.81	Nab_32374_c0_seq1|m.113059 comp32374_c0_seq1|g.113059 ORF comp32374_c0_seq1|g.113059 comp32374_c0_seq1|m.113059 type:internal len:326 (+) comp32374_c0_seq1:1-975(+)	CRAL_TRIO_N	Naegleria gruberi strain NEG-M	Eukaryota_NO_Metazoa
268.304	Nab_25365_c0_seq1|m.75301 comp25365_c0_seq1|g.75301 ORF comp25365_c0_seq1|g.75301 comp25365_c0_seq1|m.75301 type:complete len:406 (+) comp25365_c0_seq1:30-1247(+)	Glyco_hydro_30	Clostridium sp. DL-VIII	Bacteria
264.286	Nab_15217_c0_seq1|m.40531 comp15217_c0_seq1|g.40531 ORF comp15217_c0_seq1|g.40531 comp15217_c0_seq1|m.40531 type:complete len:485 (+) comp15217_c0_seq1:47-1501(+)	Cyt-b5	Naegleria gruberi strain NEG-M	Eukaryota_NO_Metazoa
264.104	Nab_21761_c0_seq1|m.58186 comp21761_c0_seq1|g.58186 ORF comp21761_c0_seq1|g.58186 comp21761_c0_seq1|m.58186 type:5prime_partial len:1271 (+) comp21761_c0_seq1:3-3815(+)	VWA	Naegleria gruberi strain NEG-M	Eukaryota_NO_Metazoa
263.188	Nab_27205_c0_seq1|m.85221 comp27205_c0_seq1|g.85221 ORF comp27205_c0_seq1|g.85221 comp27205_c0_seq1|m.85221 type:5prime_partial len:408 (-) comp27205_c0_seq1:73-1296(-)	DIOX_N	Amycolatopsis vancoresmycina	Bacteria
263.006	Nab_28189_c0_seq1|m.90970 comp28189_c0_seq1|g.90970 ORF comp28189_c0_seq1|g.90970 comp28189_c0_seq1|m.90970 type:5prime_partial len:472 (+) comp28189_c0_seq1:1-1416(+)	Cellulase	Clostridium intestinale	Bacteria
255.587	Nab_59722_c0_seq1|m.193431 comp59722_c0_seq1|g.193431 ORF comp59722_c0_seq1|g.193431 comp59722_c0_seq1|m.193431 type:3prime_partial len:652 (+) comp59722_c0_seq1:4322-6274(+)	Glyco_hydro_32N	Sinorhizobium fredii NGR234	Bacteria
250.982	Nab_23597_c0_seq1|m.66178 comp23597_c0_seq1|g.66178 ORF comp23597_c0_seq1|g.66178 comp23597_c0_seq1|m.66178 type:5prime_partial len:586 (+) comp23597_c0_seq1:1-1758(+)	Sugar_tr	Bacillus siamensis	Bacteria
247.986	Nab_1122_c0_seq1|m.8248 comp1122_c0_seq1|g.8248 ORF comp1122_c0_seq1|g.8248 comp1122_c0_seq1|m.8248 type:5prime_partial len:426 (+) comp1122_c0_seq1:1-1278(+)	Glyco_hydro_30	Clostridium sp. DL-VIII	Bacteria
247.581	Nab_26221_c0_seq1|m.79774 comp26221_c0_seq1|g.79774 ORF comp26221_c0_seq1|g.79774 comp26221_c0_seq1|m.79774 type:5prime_partial len:550 (-) comp26221_c0_seq1:51-1700(-)	FAD_binding_4	Cytophagales str. B6	Bacteria
246.377	Nab_16762_c0_seq1|m.43828 comp16762_c0_seq1|g.43828 ORF comp16762_c0_seq1|g.43828 comp16762_c0_seq1|m.43828 type:5prime_partial len:252 (-) comp16762_c0_seq1:107-862(-)	Glyco_hydro_61	Rhizoctonia solani AG-1 IA	Eukaryota_NO_Metazoa
246.377	Nab_59720_c0_seq1|m.193381 comp59720_c0_seq1|g.193381 ORF comp59720_c0_seq1|g.193381 comp59720_c0_seq1|m.193381 type:3prime_partial len:525 (+) comp59720_c0_seq1:2507-4078(+)	Glyco_hydro_32N	Rhizobium leguminosarum	Bacteria
241.771	Nab_59721_c0_seq1|m.193405 comp59721_c0_seq1|g.193405 ORF comp59721_c0_seq1|g.193405 comp59721_c0_seq1|m.193405 type:3prime_partial len:543 (+) comp59721_c0_seq1:2991-4616(+)	Glyco_hydro_32N	Rhizobium leguminosarum	Bacteria
240.673	Nab_23406_c0_seq1|m.65207 comp23406_c0_seq1|g.65207 ORF comp23406_c0_seq1|g.65207 comp23406_c0_seq1|m.65207 type:5prime_partial len:320 (+) comp23406_c0_seq1:1-960(+)	Cellulase	Flavobacterium sp. CF136	Bacteria
240.673	Nab_12917_c0_seq1|m.36131 comp12917_c0_seq1|g.36131 ORF comp12917_c0_seq1|g.36131 comp12917_c0_seq1|m.36131 type:complete len:579 (+) comp12917_c0_seq1:93-1829(+)	Tyrosinase	Dothistroma septosporum NZE10	Eukaryota_NO_Metazoa
239.469	Nab_26164_c0_seq1|m.79493 comp26164_c0_seq1|g.79493 ORF comp26164_c0_seq1|g.79493 comp26164_c0_seq1|m.79493 type:5prime_partial len:370 (-) comp26164_c0_seq1:220-1329(-)	Esterase_phd	Streptomyces bingchenggensis BCW-1	Bacteria
238.083	Nab_25079_c0_seq1|m.73776 comp25079_c0_seq1|g.73776 ORF comp25079_c0_seq1|g.73776 comp25079_c0_seq1|m.73776 type:5prime_partial len:378 (-) comp25079_c0_seq1:141-1274(-)	SBP_bac_1	Pectobacterium wasabiae	Bacteria
237.389	Nab_16908_c0_seq1|m.44083 comp16908_c0_seq1|g.44083 ORF comp16908_c0_seq1|g.44083 comp16908_c0_seq1|m.44083 type:5prime_partial len:454 (+) comp16908_c0_seq1:3-1364(+)	FA_desaturase	Naegleria gruberi strain NEG-M	Eukaryota_NO_Metazoa
231.175	Nab_23576_c0_seq1|m.66080 comp23576_c0_seq1|g.66080 ORF comp23576_c0_seq1|g.66080 comp23576_c0_seq1|m.66080 type:complete len:413 (+) comp23576_c0_seq1:88-1326(+)	Glyco_hydro_30	Clostridium saccharoperbutylacetonicum N1-4(HMT)	Bacteria
230.259	Nab_20389_c0_seq1|m.53199 comp20389_c0_seq1|g.53199 ORF comp20389_c0_seq1|g.53199 comp20389_c0_seq1|m.53199 type:internal len:347 (+) comp20389_c0_seq1:1-1038(+)	ADH_N	Albugo laibachii Nc14	Eukaryota_NO_Metazoa
228.467	Nab_28535_c0_seq1|m.93118 comp28535_c0_seq1|g.93118 ORF comp28535_c0_seq1|g.93118 comp28535_c0_seq1|m.93118 type:complete len:435 (+) comp28535_c0_seq1:80-1384(+)	FAD_binding_4	Cytophagales str. B6	Bacteria
228.179	Nab_26614_c0_seq1|m.81930 comp26614_c0_seq1|g.81930 ORF comp26614_c0_seq1|g.81930 comp26614_c0_seq1|m.81930 type:5prime_partial len:465 (+) comp26614_c0_seq1:3-1397(+)	FAD_binding_4	Cytophagales str. B6	Bacteria
224.332	Nab_9377_c0_seq1|m.29688 comp9377_c0_seq1|g.29688 ORF comp9377_c0_seq1|g.29688 comp9377_c0_seq1|m.29688 type:complete len:391 (+) comp9377_c0_seq1:139-1311(+)	zf-C2H2_2	Chaetomium globosum CBS 148.51	Eukaryota_NO_Metazoa
213.042	Nab_59445_c0_seq1|m.190923 comp59445_c0_seq1|g.190923 ORF comp59445_c0_seq1|g.190923 comp59445_c0_seq1|m.190923 type:complete len:231 (+) comp59445_c0_seq1:816-1508(+)	Pribosyltran	Chelativorans sp. BNC1	Bacteria
213.042	Nab_11390_c0_seq1|m.33204 comp11390_c0_seq1|g.33204 ORF comp11390_c0_seq1|g.33204 comp11390_c0_seq1|m.33204 type:internal len:343 (-) comp11390_c0_seq1:3-1028(-)	Amidinotransf	Naegleria gruberi strain NEG-M	Eukaryota_NO_Metazoa
210.739	Nab_30947_c0_seq1|m.110850 comp30947_c0_seq1|g.110850 ORF comp30947_c0_seq1|g.110850 comp30947_c0_seq1|m.110850 type:5prime_partial len:235 (-) comp30947_c0_seq1:191-895(-)	-	Sclerotinia borealis F-4157	Eukaryota_NO_Metazoa
208.149	Nab_12542_c0_seq1|m.35419 comp12542_c0_seq1|g.35419 ORF comp12542_c0_seq1|g.35419 comp12542_c0_seq1|m.35419 type:internal len:405 (+) comp12542_c0_seq1:2-1213(+)	p450	Naegleria gruberi strain NEG-M	Eukaryota_NO_Metazoa
207.589	Nab_26474_c0_seq1|m.81180 comp26474_c0_seq1|g.81180 ORF comp26474_c0_seq1|g.81180 comp26474_c0_seq1|m.81180 type:complete len:496 (+) comp26474_c0_seq1:37-1524(+)	FAD_binding_4	Fibrella aestuarina BUZ 2	Bacteria
201.241	Nab_22437_c0_seq1|m.60952 comp22437_c0_seq1|g.60952 ORF comp22437_c0_seq1|g.60952 comp22437_c0_seq1|m.60952 type:complete len:352 (+) comp22437_c0_seq1:37-1092(+)	Amidase_2	Rickettsiaceae bacterium Os18	Bacteria
199.632	Nab_35788_c0_seq1|m.117852 comp35788_c0_seq1|g.117852 ORF comp35788_c0_seq1|g.117852 comp35788_c0_seq1|m.117852 type:5prime_partial len:216 (+) comp35788_c0_seq1:3-650(+)	AAA_2	Dactylellina haptotyla CBS 200.50	Eukaryota_NO_Metazoa
199.632	Nab_31584_c0_seq1|m.111850 comp31584_c0_seq1|g.111850 ORF comp31584_c0_seq1|g.111850 comp31584_c0_seq1|m.111850 type:5prime_partial len:254 (+) comp31584_c0_seq1:2-763(+)	Lysine_decarbox	Dactylellina haptotyla CBS 200.50	Eukaryota_NO_Metazoa
195.72	Nab_59446_c0_seq1|m.190925 comp59446_c0_seq1|g.190925 ORF comp59446_c0_seq1|g.190925 comp59446_c0_seq1|m.190925 type:complete len:207 (+) comp59446_c0_seq1:971-1591(+)	Pribosyltran	Chelativorans sp. BNC1	Bacteria
195.72	Nab_22015_c0_seq1|m.59239 comp22015_c0_seq1|g.59239 ORF comp22015_c0_seq1|g.59239 comp22015_c0_seq1|m.59239 type:complete len:451 (-) comp22015_c0_seq1:135-1487(-)	Sugar_tr	Streptomyces himastatinicus	Bacteria
193.64	Nab_8059_c0_seq1|m.27560 comp8059_c0_seq1|g.27560 ORF comp8059_c0_seq1|g.27560 comp8059_c0_seq1|m.27560 type:internal len:214 (+) comp8059_c0_seq1:3-641(+)	Aldo_ket_red	Acanthamoeba castellanii str. Neff	Eukaryota_NO_Metazoa
190.421	Nab_11597_c0_seq1|m.33606 comp11597_c0_seq1|g.33606 ORF comp11597_c0_seq1|g.33606 comp11597_c0_seq1|m.33606 type:internal len:191 (-) comp11597_c0_seq1:3-572(-)	Cpn60_TCP1	Naegleria gruberi strain NEG-M	Eukaryota_NO_Metazoa
188.917	Nab_4523_c0_seq1|m.21732 comp4523_c0_seq1|g.21732 ORF comp4523_c0_seq1|g.21732 comp4523_c0_seq1|m.21732 type:internal len:243 (+) comp4523_c0_seq1:1-726(+)	SBP_bac_6	Mesorhizobium sp. LNJC405B00	Bacteria
184.207	Nab_14982_c0_seq1|m.40082 comp14982_c0_seq1|g.40082 ORF comp14982_c0_seq1|g.40082 comp14982_c0_seq1|m.40082 type:5prime_partial len:225 (+) comp14982_c0_seq1:1-675(+)	DUF4360	Arthrobotrys oligospora ATCC 24927	Eukaryota_NO_Metazoa
183.108	Nab_11363_c0_seq1|m.33156 comp11363_c0_seq1|g.33156 ORF comp11363_c0_seq1|g.33156 comp11363_c0_seq1|m.33156 type:5prime_partial len:262 (-) comp11363_c0_seq1:8-793(-)	GSHPx	Arthrobotrys oligospora ATCC 24927	Eukaryota_NO_Metazoa
182.087	Nab_30930_c0_seq1|m.110819 comp30930_c0_seq1|g.110819 ORF comp30930_c0_seq1|g.110819 comp30930_c0_seq1|m.110819 type:5prime_partial len:892 (-) comp30930_c0_seq1:1-2676(-)	VWA	Naegleria gruberi strain NEG-M	Eukaryota_NO_Metazoa
180.7	Nab_30365_c0_seq1|m.105867 comp30365_c0_seq1|g.105867 ORF comp30365_c0_seq1|g.105867 comp30365_c0_seq1|m.105867 type:3prime_partial len:690 (+) comp30365_c0_seq1:2821-4887(+)	Glyco_hydro_32N	Rhizobium sp. CF122	Bacteria
180.7	Nab_59763_c0_seq1|m.193914 comp59763_c0_seq1|g.193914 ORF comp59763_c0_seq1|g.193914 comp59763_c0_seq1|m.193914 type:3prime_partial len:690 (+) comp59763_c0_seq1:3224-5290(+)	Glyco_hydro_32N	Rhizobium sp. CF122	Bacteria
180.7	Nab_59764_c0_seq1|m.193931 comp59764_c0_seq1|g.193931 ORF comp59764_c0_seq1|g.193931 comp59764_c0_seq1|m.193931 type:3prime_partial len:690 (+) comp59764_c0_seq1:3425-5491(+)	Glyco_hydro_32N	Rhizobium sp. CF122	Bacteria
180.7	Nab_59765_c0_seq1|m.193948 comp59765_c0_seq1|g.193948 ORF comp59765_c0_seq1|g.193948 comp59765_c0_seq1|m.193948 type:3prime_partial len:690 (+) comp59765_c0_seq1:3121-5187(+)	Glyco_hydro_32N	Rhizobium sp. CF122	Bacteria
180.7	Nab_59766_c0_seq1|m.193964 comp59766_c0_seq1|g.193964 ORF comp59766_c0_seq1|g.193964 comp59766_c0_seq1|m.193964 type:3prime_partial len:690 (+) comp59766_c0_seq1:3528-5594(+)	Glyco_hydro_32N	Rhizobium sp. CF122	Bacteria
180.7	Nab_59769_c0_seq1|m.194004 comp59769_c0_seq1|g.194004 ORF comp59769_c0_seq1|g.194004 comp59769_c0_seq1|m.194004 type:3prime_partial len:690 (+) comp59769_c0_seq1:3326-5392(+)	Glyco_hydro_32N	Rhizobium sp. CF122	Bacteria
180.518	Nab_12584_c0_seq1|m.35490 comp12584_c0_seq1|g.35490 ORF comp12584_c0_seq1|g.35490 comp12584_c0_seq1|m.35490 type:internal len:322 (+) comp12584_c0_seq1:2-964(+)	ADH_N	Auricularia delicata TFB-10046 SS5	Eukaryota_NO_Metazoa
179.091	Nab_32980_c0_seq1|m.113939 comp32980_c0_seq1|g.113939 ORF comp32980_c0_seq1|g.113939 comp32980_c0_seq1|m.113939 type:internal len:420 (-) comp32980_c0_seq1:1-1257(-)	TIP120	Naegleria gruberi strain NEG-M	Eukaryota_NO_Metazoa
177.81	Nab_34842_c0_seq1|m.116560 comp34842_c0_seq1|g.116560 ORF comp34842_c0_seq1|g.116560 comp34842_c0_seq1|m.116560 type:internal len:168 (+) comp34842_c0_seq1:1-501(+)	HAD_2	Dactylellina haptotyla CBS 200.50	Eukaryota_NO_Metazoa
177.656	Nab_36113_c0_seq1|m.118306 comp36113_c0_seq1|g.118306 ORF comp36113_c0_seq1|g.118306 comp36113_c0_seq1|m.118306 type:internal len:182 (+) comp36113_c0_seq1:3-545(+)	DnaJ-X	Arthrobotrys oligospora ATCC 24927	Eukaryota_NO_Metazoa
177.404	Nab_32888_c0_seq1|m.113820 comp32888_c0_seq1|g.113820 ORF comp32888_c0_seq1|g.113820 comp32888_c0_seq1|m.113820 type:5prime_partial len:200 (-) comp32888_c0_seq1:28-627(-)	Pribosyltran	Naegleria gruberi strain NEG-M	Eukaryota_NO_Metazoa
177.299	Nab_6679_c0_seq1|m.25304 comp6679_c0_seq1|g.25304 ORF comp6679_c0_seq1|g.25304 comp6679_c0_seq1|m.25304 type:internal len:183 (-) comp6679_c0_seq1:1-546(-)	PTR2	Dactylellina haptotyla CBS 200.50	Eukaryota_NO_Metazoa
173.61	Nab_20491_c0_seq1|m.53501 comp20491_c0_seq1|g.53501 ORF comp20491_c0_seq1|g.53501 comp20491_c0_seq1|m.53501 type:internal len:212 (+) comp20491_c0_seq1:2-634(+)	GST_N_3	Naegleria gruberi strain NEG-M	Eukaryota_NO_Metazoa
173.051	Nab_10413_c0_seq1|m.31567 comp10413_c0_seq1|g.31567 ORF comp10413_c0_seq1|g.31567 comp10413_c0_seq1|m.31567 type:internal len:215 (+) comp10413_c0_seq1:1-642(+)	GST_N_3	Acanthamoeba castellanii str. Neff	Eukaryota_NO_Metazoa
172.694	Nab_11952_c0_seq1|m.34220 comp11952_c0_seq1|g.34220 ORF comp11952_c0_seq1|g.34220 comp11952_c0_seq1|m.34220 type:5prime_partial len:616 (+) comp11952_c0_seq1:3-1850(+)	-	Naegleria gruberi strain NEG-M	Eukaryota_NO_Metazoa
172.471	Nab_28977_c0_seq1|m.96111 comp28977_c0_seq1|g.96111 ORF comp28977_c0_seq1|g.96111 comp28977_c0_seq1|m.96111 type:5prime_partial len:666 (+) comp28977_c0_seq1:2-1999(+)	Glyco_hydro_32N	Rhizobium leguminosarum	Bacteria
171.595	Nab_32377_c0_seq1|m.113064 comp32377_c0_seq1|g.113064 ORF comp32377_c0_seq1|g.113064 comp32377_c0_seq1|m.113064 type:5prime_partial len:429 (+) comp32377_c0_seq1:1-1287(+)	SLAC1	Botryotinia fuckeliana T4	Eukaryota_NO_Metazoa
171.308	Nab_55962_c0_seq1|m.161103 comp55962_c0_seq1|g.161103 ORF comp55962_c0_seq1|g.161103 comp55962_c0_seq1|m.161103 type:complete len:252 (+) comp55962_c0_seq1:234-989(+)	Pectate_lyase	Streptomyces acidiscabies	Bacteria
168.782	Nab_33287_c0_seq1|m.114348 comp33287_c0_seq1|g.114348 ORF comp33287_c0_seq1|g.114348 comp33287_c0_seq1|m.114348 type:5prime_partial len:256 (-) comp33287_c0_seq1:76-843(-)	GST_N	Pyronema omphalodes CBS 100304	Eukaryota_NO_Metazoa
166.702	Nab_11754_c0_seq1|m.33850 comp11754_c0_seq1|g.33850 ORF comp11754_c0_seq1|g.33850 comp11754_c0_seq1|m.33850 type:3prime_partial len:198 (+) comp11754_c0_seq1:378-968(+)	HIG_1_N	Arthrobotrys oligospora ATCC 24927	Eukaryota_NO_Metazoa
165.275	Nab_22135_c0_seq1|m.59689 comp22135_c0_seq1|g.59689 ORF comp22135_c0_seq1|g.59689 comp22135_c0_seq1|m.59689 type:internal len:602 (+) comp22135_c0_seq1:2-1804(+)	ABC_membrane	Naegleria gruberi strain NEG-M	Eukaryota_NO_Metazoa
165.093	Nab_3607_c0_seq1|m.20288 comp3607_c0_seq1|g.20288 ORF comp3607_c0_seq1|g.20288 comp3607_c0_seq1|m.20288 type:internal len:157 (+) comp3607_c0_seq1:3-470(+)	Pyrophosphatase	Naegleria gruberi strain NEG-M	Eukaryota_NO_Metazoa
162.79	Nab_28388_c0_seq1|m.92179 comp28388_c0_seq1|g.92179 ORF comp28388_c0_seq1|g.92179 comp28388_c0_seq1|m.92179 type:complete len:186 (-) comp28388_c0_seq1:557-1114(-)	Redoxin	Bradyrhizobium sp. ORS 278	Bacteria
162.385	Nab_9748_c0_seq1|m.30434 comp9748_c0_seq1|g.30434 ORF comp9748_c0_seq1|g.30434 comp9748_c0_seq1|m.30434 type:5prime_partial len:189 (+) comp9748_c0_seq1:3-569(+)	-	Nectria haematococca mpVI 77-13-4	Eukaryota_NO_Metazoa
161.692	Nab_17447_c0_seq1|m.45264 comp17447_c0_seq1|g.45264 ORF comp17447_c0_seq1|g.45264 comp17447_c0_seq1|m.45264 type:complete len:200 (+) comp17447_c0_seq1:2-601(+)	Glyco_hydro_19	Naegleria gruberi strain NEG-M	Eukaryota_NO_Metazoa
161.692	Nab_32499_c0_seq1|m.113272 comp32499_c0_seq1|g.113272 ORF comp32499_c0_seq1|g.113272 comp32499_c0_seq1|m.113272 type:internal len:384 (-) comp32499_c0_seq1:2-1150(-)	eIF3_p135	Naegleria gruberi strain NEG-M	Eukaryota_NO_Metazoa
161.538	Nab_18963_c0_seq1|m.49047 comp18963_c0_seq1|g.49047 ORF comp18963_c0_seq1|g.49047 comp18963_c0_seq1|m.49047 type:complete len:256 (-) comp18963_c0_seq1:114-881(-)	Pectate_lyase	Streptomyces acidiscabies	Bacteria
161.286	Nab_27880_c0_seq1|m.89065 comp27880_c0_seq1|g.89065 ORF comp27880_c0_seq1|g.89065 comp27880_c0_seq1|m.89065 type:complete len:252 (+) comp27880_c0_seq1:441-1196(+)	Pectate_lyase	Streptomyces acidiscabies	Bacteria
161.181	Nab_10559_c0_seq1|m.31805 comp10559_c0_seq1|g.31805 ORF comp10559_c0_seq1|g.31805 comp10559_c0_seq1|m.31805 type:5prime_partial len:367 (-) comp10559_c0_seq1:263-1363(-)	Amidohydro_4	Dactylellina haptotyla CBS 200.50	Eukaryota_NO_Metazoa
158.878	Nab_22514_c0_seq1|m.61260 comp22514_c0_seq1|g.61260 ORF comp22514_c0_seq1|g.61260 comp22514_c0_seq1|m.61260 type:5prime_partial len:249 (+) comp22514_c0_seq1:2-748(+)	DUF4360	Arthrobotrys oligospora ATCC 24927	Eukaryota_NO_Metazoa
158.185	Nab_42466_c0_seq1|m.126926 comp42466_c0_seq1|g.126926 ORF comp42466_c0_seq1|g.126926 comp42466_c0_seq1|m.126926 type:internal len:217 (+) comp42466_c0_seq1:1-648(+)	Glyco_hydro_16	Arthrobotrys oligospora ATCC 24927	Eukaryota_NO_Metazoa
157.269	Nab_12530_c0_seq1|m.35392 comp12530_c0_seq1|g.35392 ORF comp12530_c0_seq1|g.35392 comp12530_c0_seq1|m.35392 type:internal len:229 (-) comp12530_c0_seq1:2-685(-)	-	Fusarium graminearum PH-1	Eukaryota_NO_Metazoa
155.883	Nab_25280_c0_seq1|m.74821 comp25280_c0_seq1|g.74821 ORF comp25280_c0_seq1|g.74821 comp25280_c0_seq1|m.74821 type:5prime_partial len:336 (-) comp25280_c0_seq1:472-1479(-)	Cu-oxidase_3	Penicillium chrysogenum Wisconsin 54-1255	Eukaryota_NO_Metazoa
154.273	Nab_14469_c0_seq1|m.39111 comp14469_c0_seq1|g.39111 ORF comp14469_c0_seq1|g.39111 comp14469_c0_seq1|m.39111 type:internal len:461 (-) comp14469_c0_seq1:3-1382(-)	DUF1899	Naegleria gruberi strain NEG-M	Eukaryota_NO_Metazoa
153.917	Nab_20251_c0_seq1|m.52773 comp20251_c0_seq1|g.52773 ORF comp20251_c0_seq1|g.52773 comp20251_c0_seq1|m.52773 type:5prime_partial len:547 (+) comp20251_c0_seq1:1-1641(+)	ABC_membrane	Naegleria gruberi strain NEG-M	Eukaryota_NO_Metazoa
151.277	Nab_26974_c0_seq1|m.83969 comp26974_c0_seq1|g.83969 ORF comp26974_c0_seq1|g.83969 comp26974_c0_seq1|m.83969 type:complete len:440 (+) comp26974_c0_seq1:167-1486(+)	FAD_binding_4	Cytophagales str. B6	Bacteria
146.672	Nab_25344_c0_seq1|m.75204 comp25344_c0_seq1|g.75204 ORF comp25344_c0_seq1|g.75204 comp25344_c0_seq1|m.75204 type:5prime_partial len:163 (-) comp25344_c0_seq1:3825-4313(-)	Glycos_transf_1	Sinorhizobium meliloti	Bacteria
143.453	Nab_58286_c0_seq1|m.180292 comp58286_c0_seq1|g.180292 ORF comp58286_c0_seq1|g.180292 comp58286_c0_seq1|m.180292 type:complete len:262 (+) comp58286_c0_seq1:718-1503(+)	Pectate_lyase	Actinoplanes missouriensis 431	Bacteria
143.271	Nab_37243_c0_seq1|m.119796 comp37243_c0_seq1|g.119796 ORF comp37243_c0_seq1|g.119796 comp37243_c0_seq1|m.119796 type:3prime_partial len:161 (-) comp37243_c0_seq1:2-481(-)	AA_permease	Sclerotinia sclerotiorum 1980 UF-70	Eukaryota_NO_Metazoa
142.76	Nab_32433_c0_seq1|m.113159 comp32433_c0_seq1|g.113159 ORF comp32433_c0_seq1|g.113159 comp32433_c0_seq1|m.113159 type:internal len:143 (+) comp32433_c0_seq1:1-426(+)	Aldo_ket_red	Pseudocercospora fijiensis CIRAD86	Eukaryota_NO_Metazoa
142.067	Nab_25343_c0_seq1|m.75196 comp25343_c0_seq1|g.75196 ORF comp25343_c0_seq1|g.75196 comp25343_c0_seq1|m.75196 type:3prime_partial len:205 (+) comp25343_c0_seq1:124-735(+)	Glyco_transf_4	Mesorhizobium sp. LNHC221B00	Bacteria
142.067	Nab_13068_c0_seq1|m.36415 comp13068_c0_seq1|g.36415 ORF comp13068_c0_seq1|g.36415 comp13068_c0_seq1|m.36415 type:internal len:183 (+) comp13068_c0_seq1:2-547(+)	LDB19	Arthrobotrys oligospora ATCC 24927	Eukaryota_NO_Metazoa
141.662	Nab_45543_c0_seq1|m.131293 comp45543_c0_seq1|g.131293 ORF comp45543_c0_seq1|g.131293 comp45543_c0_seq1|m.131293 type:internal len:137 (-) comp45543_c0_seq1:2-409(-)	-	Naegleria gruberi strain NEG-M	Eukaryota_NO_Metazoa
139.765	Nab_33527_c0_seq1|m.114674 comp33527_c0_seq1|g.114674 ORF comp33527_c0_seq1|g.114674 comp33527_c0_seq1|m.114674 type:5prime_partial len:248 (-) comp33527_c0_seq1:262-1005(-)	Nitroreductase	Aspergillus flavus NRRL3357	Eukaryota_NO_Metazoa
138.378	Nab_9951_c0_seq1|m.30784 comp9951_c0_seq1|g.30784 ORF comp9951_c0_seq1|g.30784 comp9951_c0_seq1|m.30784 type:internal len:340 (+) comp9951_c0_seq1:1-1017(+)	NmrA	Serpula lacrymans var. lacrymans S7.3	Eukaryota_NO_Metazoa
138.155	Nab_15244_c0_seq1|m.40577 comp15244_c0_seq1|g.40577 ORF comp15244_c0_seq1|g.40577 comp15244_c0_seq1|m.40577 type:internal len:154 (-) comp15244_c0_seq1:3-461(-)	-	Monosiga brevicollis MX1	Eukaryota_NO_Metazoa
137.462	Nab_32798_c0_seq1|m.113679 comp32798_c0_seq1|g.113679 ORF comp32798_c0_seq1|g.113679 comp32798_c0_seq1|m.113679 type:complete len:446 (+) comp32798_c0_seq1:235-1572(+)	-	Aspergillus flavus NRRL3357	Eukaryota_NO_Metazoa
136.546	Nab_37784_c0_seq1|m.120633 comp37784_c0_seq1|g.120633 ORF comp37784_c0_seq1|g.120633 comp37784_c0_seq1|m.120633 type:internal len:154 (-) comp37784_c0_seq1:3-461(-)	PPR_1	Byssochlamys spectabilis No. 5	Eukaryota_NO_Metazoa
135.159	Nab_3270_c0_seq1|m.19797 comp3270_c0_seq1|g.19797 ORF comp3270_c0_seq1|g.19797 comp3270_c0_seq1|m.19797 type:internal len:179 (+) comp3270_c0_seq1:1-534(+)	-	Naegleria gruberi strain NEG-M	Eukaryota_NO_Metazoa
134.466	Nab_8188_c0_seq1|m.27754 comp8188_c0_seq1|g.27754 ORF comp8188_c0_seq1|g.27754 comp8188_c0_seq1|m.27754 type:internal len:179 (+) comp8188_c0_seq1:2-535(+)	Pyr_redox	Leptonema illini	Bacteria
133.039	Nab_38498_c0_seq1|m.121549 comp38498_c0_seq1|g.121549 ORF comp38498_c0_seq1|g.121549 comp38498_c0_seq1|m.121549 type:internal len:239 (-) comp38498_c0_seq1:1-714(-)	-	Arthrobotrys oligospora ATCC 24927	Eukaryota_NO_Metazoa
132.857	Nab_6512_c0_seq1|m.25000 comp6512_c0_seq1|g.25000 ORF comp6512_c0_seq1|g.25000 comp6512_c0_seq1|m.25000 type:5prime_partial len:176 (-) comp6512_c0_seq1:95-622(-)	-	Arthrobotrys oligospora ATCC 24927	Eukaryota_NO_Metazoa
132.451	Nab_58277_c0_seq1|m.180191 comp58277_c0_seq1|g.180191 ORF comp58277_c0_seq1|g.180191 comp58277_c0_seq1|m.180191 type:complete len:203 (+) comp58277_c0_seq1:1422-2030(+)	Sugar_tr	Arthrobacter sp. SJCon	Bacteria
132.164	Nab_4809_c0_seq1|m.22130 comp4809_c0_seq1|g.22130 ORF comp4809_c0_seq1|g.22130 comp4809_c0_seq1|m.22130 type:internal len:206 (-) comp4809_c0_seq1:1-615(-)	Fungal_trans	Aspergillus terreus NIH2624	Eukaryota_NO_Metazoa
131.94	Nab_10099_c0_seq1|m.31042 comp10099_c0_seq1|g.31042 ORF comp10099_c0_seq1|g.31042 comp10099_c0_seq1|m.31042 type:5prime_partial len:216 (-) comp10099_c0_seq1:83-730(-)	GPI-anchored	Rhizoctonia solani AG-1 IA	Eukaryota_NO_Metazoa
130.554	Nab_16368_c0_seq1|m.42934 comp16368_c0_seq1|g.42934 ORF comp16368_c0_seq1|g.42934 comp16368_c0_seq1|m.42934 type:internal len:323 (+) comp16368_c0_seq1:1-966(+)	ADH_N	Naegleria gruberi strain NEG-M	Eukaryota_NO_Metazoa
129.861	Nab_6986_c0_seq1|m.25858 comp6986_c0_seq1|g.25858 ORF comp6986_c0_seq1|g.25858 comp6986_c0_seq1|m.25858 type:3prime_partial len:312 (-) comp6986_c0_seq1:2-934(-)	MIP	Dictyostelium discoideum AX4	Eukaryota_NO_Metazoa
129.05	Nab_14548_c0_seq1|m.39245 comp14548_c0_seq1|g.39245 ORF comp14548_c0_seq1|g.39245 comp14548_c0_seq1|m.39245 type:internal len:143 (+) comp14548_c0_seq1:1-426(+)	FAD_binding_2	Micromonas pusilla CCMP1545	Eukaryota_NO_Metazoa
126.642	Nab_38050_c0_seq1|m.120975 comp38050_c0_seq1|g.120975 ORF comp38050_c0_seq1|g.120975 comp38050_c0_seq1|m.120975 type:3prime_partial len:296 (+) comp38050_c0_seq1:10-894(+)	-	Naegleria gruberi strain NEG-M	Eukaryota_NO_Metazoa
126.509	Nab_60010_c0_seq1|m.196492 comp60010_c0_seq1|g.196492 ORF comp60010_c0_seq1|g.196492 comp60010_c0_seq1|m.196492 type:5prime_partial len:750 (+) comp60010_c0_seq1:1-2250(+)	TPR_11	Auricularia delicata TFB-10046 SS5	Eukaryota_NO_Metazoa
125.949	Nab_12928_c0_seq1|m.36150 comp12928_c0_seq1|g.36150 ORF comp12928_c0_seq1|g.36150 comp12928_c0_seq1|m.36150 type:complete len:398 (+) comp12928_c0_seq1:272-1465(+)	MFS_1	Marssonina brunnea f. sp. 'multigermtubi' MB_m1	Eukaryota_NO_Metazoa
125.544	Nab_19379_c0_seq1|m.50299 comp19379_c0_seq1|g.50299 ORF comp19379_c0_seq1|g.50299 comp19379_c0_seq1|m.50299 type:internal len:312 (-) comp19379_c0_seq1:3-935(-)	NmrA	Mucor circinelloides f. circinelloides 1006PhL	Eukaryota_NO_Metazoa
125.151	Nab_33704_c0_seq1|m.114922 comp33704_c0_seq1|g.114922 ORF comp33704_c0_seq1|g.114922 comp33704_c0_seq1|m.114922 type:complete len:247 (+) comp33704_c0_seq1:135-875(+)	adh_short	Endocarpon pusillum Z07020	Eukaryota_NO_Metazoa
124.696	Nab_3365_c0_seq1|m.19944 comp3365_c0_seq1|g.19944 ORF comp3365_c0_seq1|g.19944 comp3365_c0_seq1|m.19944 type:internal len:184 (-) comp3365_c0_seq1:1-549(-)	Zip	Leptosphaeria maculans JN3	Eukaryota_NO_Metazoa
123.646	Nab_8044_c0_seq1|m.27541 comp8044_c0_seq1|g.27541 ORF comp8044_c0_seq1|g.27541 comp8044_c0_seq1|m.27541 type:3prime_partial len:374 (+) comp8044_c0_seq1:2-1120(+)	ERG4_ERG24	Naegleria gruberi strain NEG-M	Eukaryota_NO_Metazoa
123.241	Nab_28184_c0_seq1|m.90941 comp28184_c0_seq1|g.90941 ORF comp28184_c0_seq1|g.90941 comp28184_c0_seq1|m.90941 type:complete len:341 (+) comp28184_c0_seq1:1244-2266(+)	Aldose_epim	Chelativorans sp. BNC1	Bacteria
122.037	Nab_29699_c0_seq1|m.101038 comp29699_c0_seq1|g.101038 ORF comp29699_c0_seq1|g.101038 comp29699_c0_seq1|m.101038 type:5prime_partial len:1319 (+) comp29699_c0_seq1:1-3957(+)	-	Acidovorax avenae	Bacteria
117.432	Nab_10427_c0_seq1|m.31597 comp10427_c0_seq1|g.31597 ORF comp10427_c0_seq1|g.31597 comp10427_c0_seq1|m.31597 type:internal len:125 (-) comp10427_c0_seq1:1-372(-)	ABC_tran	Fusarium pseudograminearum CS3096	Eukaryota_NO_Metazoa
117.432	Nab_30676_c0_seq1|m.108815 comp30676_c0_seq1|g.108815 ORF comp30676_c0_seq1|g.108815 comp30676_c0_seq1|m.108815 type:5prime_partial len:2313 (+) comp30676_c0_seq1:1-6939(+)	-	Acidovorax citrulli AAC00-1	Bacteria
115.94	Nab_14968_c0_seq1|m.40057 comp14968_c0_seq1|g.40057 ORF comp14968_c0_seq1|g.40057 comp14968_c0_seq1|m.40057 type:5prime_partial len:239 (+) comp14968_c0_seq1:3-719(+)	HSP70	Dactylellina haptotyla CBS 200.50	Eukaryota_NO_Metazoa
114.436	Nab_40549_c0_seq1|m.124277 comp40549_c0_seq1|g.124277 ORF comp40549_c0_seq1|g.124277 comp40549_c0_seq1|m.124277 type:internal len:152 (-) comp40549_c0_seq1:1-453(-)	Acyl-CoA_dh_N	Batrachochytrium dendrobatidis JAM81	Eukaryota_NO_Metazoa
114.031	Nab_8974_c0_seq1|m.29053 comp8974_c0_seq1|g.29053 ORF comp8974_c0_seq1|g.29053 comp8974_c0_seq1|m.29053 type:internal len:209 (-) comp8974_c0_seq1:2-625(-)	PG_binding_3	Rhizobium leguminosarum	Bacteria
113.743	Nab_27427_c0_seq1|m.86333 comp27427_c0_seq1|g.86333 ORF comp27427_c0_seq1|g.86333 comp27427_c0_seq1|m.86333 type:complete len:522 (-) comp27427_c0_seq1:121-1686(-)	TPR_11	Tuber melanosporum Mel28	Eukaryota_NO_Metazoa
112.134	Nab_37531_c0_seq1|m.120249 comp37531_c0_seq1|g.120249 ORF comp37531_c0_seq1|g.120249 comp37531_c0_seq1|m.120249 type:internal len:206 (+) comp37531_c0_seq1:3-617(+)	-	Curvularia thermal tolerance virus	Viruses
111.44	Nab_40733_c0_seq1|m.124558 comp40733_c0_seq1|g.124558 ORF comp40733_c0_seq1|g.124558 comp40733_c0_seq1|m.124558 type:3prime_partial len:154 (+) comp40733_c0_seq1:28-486(+)	Cullin	Naegleria gruberi strain NEG-M	Eukaryota_NO_Metazoa
111.217	Nab_14437_c0_seq1|m.39054 comp14437_c0_seq1|g.39054 ORF comp14437_c0_seq1|g.39054 comp14437_c0_seq1|m.39054 type:internal len:276 (+) comp14437_c0_seq1:2-826(+)	MTHFR	Naegleria gruberi strain NEG-M	Eukaryota_NO_Metazoa
111.112	Nab_2796_c0_seq1|m.19003 comp2796_c0_seq1|g.19003 ORF comp2796_c0_seq1|g.19003 comp2796_c0_seq1|m.19003 type:internal len:209 (-) comp2796_c0_seq1:1-624(-)	BAR	Naegleria gruberi strain NEG-M	Eukaryota_NO_Metazoa
110.524	Nab_8881_c0_seq1|m.28905 comp8881_c0_seq1|g.28905 ORF comp8881_c0_seq1|g.28905 comp8881_c0_seq1|m.28905 type:complete len:218 (+) comp8881_c0_seq1:35-688(+)	HSP20	Dactylellina haptotyla CBS 200.50	Eukaryota_NO_Metazoa
110.524	Nab_11149_c0_seq1|m.32803 comp11149_c0_seq1|g.32803 ORF comp11149_c0_seq1|g.32803 comp11149_c0_seq1|m.32803 type:complete len:209 (-) comp11149_c0_seq1:32-658(-)	DUF4360	Arthrobotrys oligospora ATCC 24927	Eukaryota_NO_Metazoa
109.831	Nab_25280_c0_seq1|m.74823 comp25280_c0_seq1|g.74823 ORF comp25280_c0_seq1|g.74823 comp25280_c0_seq1|m.74823 type:complete len:116 (-) comp25280_c0_seq1:125-472(-)	-	Naegleria gruberi strain NEG-M	Eukaryota_NO_Metazoa
109.608	Nab_4217_c0_seq1|m.21258 comp4217_c0_seq1|g.21258 ORF comp4217_c0_seq1|g.21258 comp4217_c0_seq1|m.21258 type:5prime_partial len:138 (-) comp4217_c0_seq1:8-421(-)	GST_C_3	Trichoderma atroviride IMI 206040	Eukaryota_NO_Metazoa
109.32	Nab_32403_c0_seq1|m.113111 comp32403_c0_seq1|g.113111 ORF comp32403_c0_seq1|g.113111 comp32403_c0_seq1|m.113111 type:5prime_partial len:350 (+) comp32403_c0_seq1:2-1051(+)	Inhibitor_I29	Naegleria gruberi strain NEG-M	Eukaryota_NO_Metazoa
108.445	Nab_35824_c0_seq1|m.117904 comp35824_c0_seq1|g.117904 ORF comp35824_c0_seq1|g.117904 comp35824_c0_seq1|m.117904 type:internal len:330 (+) comp35824_c0_seq1:2-988(+)	RPN7	Naegleria gruberi strain NEG-M	Eukaryota_NO_Metazoa
105.919	Nab_34775_c0_seq1|m.116449 comp34775_c0_seq1|g.116449 ORF comp34775_c0_seq1|g.116449 comp34775_c0_seq1|m.116449 type:5prime_partial len:312 (-) comp34775_c0_seq1:17-952(-)	Glyco_hydro_16	Arthrobotrys oligospora ATCC 24927	Eukaryota_NO_Metazoa
105.226	Nab_15571_c0_seq1|m.41232 comp15571_c0_seq1|g.41232 ORF comp15571_c0_seq1|g.41232 comp15571_c0_seq1|m.41232 type:internal len:286 (-) comp15571_c0_seq1:1-855(-)	Cullin	Naegleria gruberi strain NEG-M	Eukaryota_NO_Metazoa
105.226	Nab_25433_c0_seq1|m.75661 comp25433_c0_seq1|g.75661 ORF comp25433_c0_seq1|g.75661 comp25433_c0_seq1|m.75661 type:complete len:570 (-) comp25433_c0_seq1:4800-6509(-)	-	Lodderomyces elongisporus NRRL YB-4239	Eukaryota_NO_Metazoa
104.82	Nab_38381_c0_seq1|m.121416 comp38381_c0_seq1|g.121416 ORF comp38381_c0_seq1|g.121416 comp38381_c0_seq1|m.121416 type:internal len:137 (+) comp38381_c0_seq1:3-410(+)	Sod_Fe_N	Naegleria gruberi strain NEG-M	Eukaryota_NO_Metazoa
103.722	Nab_50828_c0_seq1|m.138579 comp50828_c0_seq1|g.138579 ORF comp50828_c0_seq1|g.138579 comp50828_c0_seq1|m.138579 type:internal len:104 (-) comp50828_c0_seq1:2-310(-)	Thioredoxin_4	Fusarium oxysporum Fo5176	Eukaryota_NO_Metazoa
103.616	Nab_21918_c0_seq1|m.58820 comp21918_c0_seq1|g.58820 ORF comp21918_c0_seq1|g.58820 comp21918_c0_seq1|m.58820 type:complete len:248 (-) comp21918_c0_seq1:45-788(-)	Methyltransf_11	Brachyspira hyodysenteriae WA1	Bacteria
102.923	Nab_13753_c0_seq1|m.37788 comp13753_c0_seq1|g.37788 ORF comp13753_c0_seq1|g.37788 comp13753_c0_seq1|m.37788 type:3prime_partial len:335 (-) comp13753_c0_seq1:2-1003(-)	RCC1	Naegleria gruberi strain NEG-M	Eukaryota_NO_Metazoa
102.923	Nab_12106_c0_seq1|m.34510 comp12106_c0_seq1|g.34510 ORF comp12106_c0_seq1|g.34510 comp12106_c0_seq1|m.34510 type:internal len:312 (+) comp12106_c0_seq1:3-935(+)	NmrA	Macrophomina phaseolina MS6	Eukaryota_NO_Metazoa
101.314	Nab_39084_c0_seq1|m.122316 comp39084_c0_seq1|g.122316 ORF comp39084_c0_seq1|g.122316 comp39084_c0_seq1|m.122316 type:5prime_partial len:102 (-) comp39084_c0_seq1:55-360(-)	DUF4112	Rhizoctonia solani AG-1 IA	Eukaryota_NO_Metazoa
100.621	Nab_11171_c0_seq1|m.32852 comp11171_c0_seq1|g.32852 ORF comp11171_c0_seq1|g.32852 comp11171_c0_seq1|m.32852 type:internal len:132 (-) comp11171_c0_seq1:1-393(-)	Aldo_ket_red	Actinomycetospora chiangmaiensis	Bacteria
100.621	Nab_27525_c0_seq1|m.86919 comp27525_c0_seq1|g.86919 ORF comp27525_c0_seq1|g.86919 comp27525_c0_seq1|m.86919 type:complete len:357 (-) comp27525_c0_seq1:476-1546(-)	-	Clavispora lusitaniae ATCC 42720	Eukaryota_NO_Metazoa
99.0112	Nab_6511_c0_seq1|m.24997 comp6511_c0_seq1|g.24997 ORF comp6511_c0_seq1|g.24997 comp6511_c0_seq1|m.24997 type:internal len:175 (+) comp6511_c0_seq1:3-524(+)	Pirin	Arthrobotrys oligospora ATCC 24927	Eukaryota_NO_Metazoa
97.9125	Nab_12665_c0_seq1|m.35621 comp12665_c0_seq1|g.35621 ORF comp12665_c0_seq1|g.35621 comp12665_c0_seq1|m.35621 type:complete len:376 (-) comp12665_c0_seq1:54-1181(-)	-	Naegleria gruberi strain NEG-M	Eukaryota_NO_Metazoa
97.4017	Nab_42255_c0_seq1|m.126666 comp42255_c0_seq1|g.126666 ORF comp42255_c0_seq1|g.126666 comp42255_c0_seq1|m.126666 type:internal len:154 (-) comp42255_c0_seq1:2-460(-)	PEX11	Gloeophyllum trabeum ATCC 11539	Eukaryota_NO_Metazoa
97.4017	Nab_21724_c0_seq1|m.58069 comp21724_c0_seq1|g.58069 ORF comp21724_c0_seq1|g.58069 comp21724_c0_seq1|m.58069 type:5prime_partial len:239 (-) comp21724_c0_seq1:67-783(-)	-	Physcomitrella patens	Eukaryota_NO_Metazoa
96.8139	Nab_6418_c0_seq1|m.24831 comp6418_c0_seq1|g.24831 ORF comp6418_c0_seq1|g.24831 comp6418_c0_seq1|m.24831 type:internal len:297 (-) comp6418_c0_seq1:2-889(-)	-	Naegleria gruberi strain NEG-M	Eukaryota_NO_Metazoa
95.7923	Nab_34634_c0_seq1|m.116250 comp34634_c0_seq1|g.116250 ORF comp34634_c0_seq1|g.116250 comp34634_c0_seq1|m.116250 type:5prime_partial len:200 (+) comp34634_c0_seq1:3-602(+)	UQ_con	Naegleria gruberi strain NEG-M	Eukaryota_NO_Metazoa
95.61	Nab_11268_c0_seq1|m.33006 comp11268_c0_seq1|g.33006 ORF comp11268_c0_seq1|g.33006 comp11268_c0_seq1|m.33006 type:5prime_partial len:196 (-) comp11268_c0_seq1:17-604(-)	-	Clavispora lusitaniae ATCC 42720	Eukaryota_NO_Metazoa
95.61	Nab_56717_c0_seq1|m.167266 comp56717_c0_seq1|g.167266 ORF comp56717_c0_seq1|g.167266 comp56717_c0_seq1|m.167266 type:3prime_partial len:195 (+) comp56717_c0_seq1:41-622(+)	FAD_binding_4	Cytophagales str. B6	Bacteria
95.3223	Nab_10117_c0_seq1|m.31081 comp10117_c0_seq1|g.31081 ORF comp10117_c0_seq1|g.31081 comp10117_c0_seq1|m.31081 type:internal len:436 (-) comp10117_c0_seq1:2-1306(-)	CMAS	Oxalobacteraceae bacterium IMCC9480	Bacteria
95.2533	Nab_9857_c0_seq1|m.30607 comp9857_c0_seq1|g.30607 ORF comp9857_c0_seq1|g.30607 comp9857_c0_seq1|m.30607 type:internal len:107 (-) comp9857_c0_seq1:2-319(-)	eIF-5a	Pyronema omphalodes CBS 100304	Eukaryota_NO_Metazoa
94.9168	Nab_11793_c0_seq1|m.33926 comp11793_c0_seq1|g.33926 ORF comp11793_c0_seq1|g.33926 comp11793_c0_seq1|m.33926 type:internal len:132 (-) comp11793_c0_seq1:3-395(-)	PDR_CDR	Magnaporthe oryzae 70-15	Eukaryota_NO_Metazoa
93.7128	Nab_20784_c0_seq1|m.54634 comp20784_c0_seq1|g.54634 ORF comp20784_c0_seq1|g.54634 comp20784_c0_seq1|m.54634 type:3prime_partial len:166 (-) comp20784_c0_seq1:1-495(-)	DIOX_N	Frankia sp. EuI1c	Bacteria
93.7128	Nab_12389_c0_seq1|m.35120 comp12389_c0_seq1|g.35120 ORF comp12389_c0_seq1|g.35120 comp12389_c0_seq1|m.35120 type:internal len:302 (+) comp12389_c0_seq1:2-904(+)	-	Strigomonas culicis	Eukaryota_NO_Metazoa
93.7128	Nab_23778_c0_seq1|m.67119 comp23778_c0_seq1|g.67119 ORF comp23778_c0_seq1|g.67119 comp23778_c0_seq1|m.67119 type:complete len:552 (+) comp23778_c0_seq1:511-2166(+)	-	Gemmata obscuriglobus	Bacteria
92.4601	Nab_6713_c0_seq1|m.25365 comp6713_c0_seq1|g.25365 ORF comp6713_c0_seq1|g.25365 comp6713_c0_seq1|m.25365 type:internal len:114 (-) comp6713_c0_seq1:1-339(-)	FA_hydroxylase	Naegleria gruberi strain NEG-M	Eukaryota_NO_Metazoa
92.1034	Nab_713_c0_seq1|m.5551 comp713_c0_seq1|g.5551 ORF comp713_c0_seq1|g.5551 comp713_c0_seq1|m.5551 type:complete len:240 (-) comp713_c0_seq1:45-764(-)	Methyltransf_11	Brachyspira hyodysenteriae WA1	Bacteria
92.1034	Nab_11042_c0_seq1|m.32605 comp11042_c0_seq1|g.32605 ORF comp11042_c0_seq1|g.32605 comp11042_c0_seq1|m.32605 type:5prime_partial len:261 (-) comp11042_c0_seq1:178-960(-)	HSP20	Ajellomyces capsulatus NAm1	Eukaryota_NO_Metazoa
91.4103	Nab_12529_c0_seq1|m.35389 comp12529_c0_seq1|g.35389 ORF comp12529_c0_seq1|g.35389 comp12529_c0_seq1|m.35389 type:internal len:213 (-) comp12529_c0_seq1:3-638(-)	-	Fusarium graminearum PH-1	Eukaryota_NO_Metazoa
90.7171	Nab_30818_c0_seq1|m.110579 comp30818_c0_seq1|g.110579 ORF comp30818_c0_seq1|g.110579 comp30818_c0_seq1|m.110579 type:5prime_partial len:254 (-) comp30818_c0_seq1:221-982(-)	-	Togninia minima UCRPA7	Eukaryota_NO_Metazoa
90.494	Nab_31996_c0_seq1|m.112471 comp31996_c0_seq1|g.112471 ORF comp31996_c0_seq1|g.112471 comp31996_c0_seq1|m.112471 type:internal len:189 (+) comp31996_c0_seq1:2-565(+)	Ependymin	Naegleria gruberi strain NEG-M	Eukaryota_NO_Metazoa
90.494	Nab_9469_c0_seq1|m.29882 comp9469_c0_seq1|g.29882 ORF comp9469_c0_seq1|g.29882 comp9469_c0_seq1|m.29882 type:5prime_partial len:234 (+) comp9469_c0_seq1:2-703(+)	-	Dictyostelium fasciculatum	Eukaryota_NO_Metazoa
90.024	Nab_39554_c0_seq1|m.122931 comp39554_c0_seq1|g.122931 ORF comp39554_c0_seq1|g.122931 comp39554_c0_seq1|m.122931 type:internal len:190 (-) comp39554_c0_seq1:3-569(-)	-	Uncinocarpus reesii 1704	Eukaryota_NO_Metazoa
89.1077	Nab_16478_c0_seq1|m.43164 comp16478_c0_seq1|g.43164 ORF comp16478_c0_seq1|g.43164 comp16478_c0_seq1|m.43164 type:3prime_partial len:213 (-) comp16478_c0_seq1:3-638(-)	-	Naegleria gruberi strain NEG-M	Eukaryota_NO_Metazoa
88.7022	Nab_50860_c0_seq1|m.138627 comp50860_c0_seq1|g.138627 ORF comp50860_c0_seq1|g.138627 comp50860_c0_seq1|m.138627 type:internal len:118 (-) comp50860_c0_seq1:3-353(-)	-	Arthroderma otae CBS 113480	Eukaryota_NO_Metazoa
88.0091	Nab_38696_c0_seq1|m.121811 comp38696_c0_seq1|g.121811 ORF comp38696_c0_seq1|g.121811 comp38696_c0_seq1|m.121811 type:internal len:122 (+) comp38696_c0_seq1:2-364(+)	TPR_11	Naegleria gruberi strain NEG-M	Eukaryota_NO_Metazoa
87.8549	Nab_48560_c0_seq1|m.135341 comp48560_c0_seq1|g.135341 ORF comp48560_c0_seq1|g.135341 comp48560_c0_seq1|m.135341 type:internal len:123 (+) comp48560_c0_seq1:1-366(+)	DSBA	Exophiala dermatitidis NIH/UT8656	Eukaryota_NO_Metazoa
87.8549	Nab_5482_c0_seq1|m.23273 comp5482_c0_seq1|g.23273 ORF comp5482_c0_seq1|g.23273 comp5482_c0_seq1|m.23273 type:internal len:140 (-) comp5482_c0_seq1:1-417(-)	-	Zymoseptoria tritici IPO323	Eukaryota_NO_Metazoa
87.8549	Nab_13329_c0_seq1|m.36925 comp13329_c0_seq1|g.36925 ORF comp13329_c0_seq1|g.36925 comp13329_c0_seq1|m.36925 type:5prime_partial len:286 (+) comp13329_c0_seq1:3-860(+)	bZIP_1	Podospora anserina S mat+	Eukaryota_NO_Metazoa
87.8347	Nab_11962_c0_seq1|m.34252 comp11962_c0_seq1|g.34252 ORF comp11962_c0_seq1|g.34252 comp11962_c0_seq1|m.34252 type:internal len:210 (-) comp11962_c0_seq1:3-629(-)	CRAL_TRIO	Naegleria gruberi strain NEG-M	Eukaryota_NO_Metazoa
87.4982	Nab_14549_c0_seq1|m.39247 comp14549_c0_seq1|g.39247 ORF comp14549_c0_seq1|g.39247 comp14549_c0_seq1|m.39247 type:internal len:205 (+) comp14549_c0_seq1:1-612(+)	FAD_binding_2	Ostreococcus lucimarinus CCE9901	Eukaryota_NO_Metazoa
87.4982	Nab_37684_c0_seq1|m.120497 comp37684_c0_seq1|g.120497 ORF comp37684_c0_seq1|g.120497 comp37684_c0_seq1|m.120497 type:internal len:132 (+) comp37684_c0_seq1:3-395(+)	H_PPase	Calditerrivibrio nitroreducens DSM 19672	Bacteria
86.8051	Nab_5814_c0_seq1|m.23829 comp5814_c0_seq1|g.23829 ORF comp5814_c0_seq1|g.23829 comp5814_c0_seq1|m.23829 type:internal len:142 (+) comp5814_c0_seq1:2-424(+)	-	Coniophora puteana RWD-64-598 SS2	Eukaryota_NO_Metazoa
86.1119	Nab_33628_c0_seq1|m.114808 comp33628_c0_seq1|g.114808 ORF comp33628_c0_seq1|g.114808 comp33628_c0_seq1|m.114808 type:3prime_partial len:214 (+) comp33628_c0_seq1:3-641(+)	Ependymin	Naegleria gruberi strain NEG-M	Eukaryota_NO_Metazoa
85.8888	Nab_38024_c0_seq1|m.120944 comp38024_c0_seq1|g.120944 ORF comp38024_c0_seq1|g.120944 comp38024_c0_seq1|m.120944 type:internal len:185 (+) comp38024_c0_seq1:3-554(+)	Snf7	Naegleria gruberi strain NEG-M	Eukaryota_NO_Metazoa
85.8888	Nab_5179_c0_seq1|m.22770 comp5179_c0_seq1|g.22770 ORF comp5179_c0_seq1|g.22770 comp5179_c0_seq1|m.22770 type:internal len:148 (+) comp5179_c0_seq1:1-441(+)	DUF2828	Naegleria gruberi strain NEG-M	Eukaryota_NO_Metazoa
85.7065	Nab_51772_c0_seq1|m.139816 comp51772_c0_seq1|g.139816 ORF comp51772_c0_seq1|g.139816 comp51772_c0_seq1|m.139816 type:internal len:98 (-) comp51772_c0_seq1:3-293(-)	-	Trichoderma virens Gv29-8	Eukaryota_NO_Metazoa
85.7065	Nab_7953_c0_seq1|m.27398 comp7953_c0_seq1|g.27398 ORF comp7953_c0_seq1|g.27398 comp7953_c0_seq1|m.27398 type:internal len:255 (+) comp7953_c0_seq1:1-762(+)	-	Naegleria gruberi strain NEG-M	Eukaryota_NO_Metazoa
83.5862	Nab_21088_c0_seq1|m.55697 comp21088_c0_seq1|g.55697 ORF comp21088_c0_seq1|g.55697 comp21088_c0_seq1|m.55697 type:internal len:650 (+) comp21088_c0_seq1:2-1948(+)	DUF547	Naegleria gruberi strain NEG-M	Eukaryota_NO_Metazoa
83.2497	Nab_30370_c0_seq1|m.105895 comp30370_c0_seq1|g.105895 ORF comp30370_c0_seq1|g.105895 comp30370_c0_seq1|m.105895 type:complete len:353 (-) comp30370_c0_seq1:2077-3135(-)	-	Thalassiosira oceanica	Eukaryota_NO_Metazoa
82.1999	Nab_49473_c0_seq1|m.136619 comp49473_c0_seq1|g.136619 ORF comp49473_c0_seq1|g.136619 comp49473_c0_seq1|m.136619 type:internal len:105 (-) comp49473_c0_seq1:3-314(-)	-	Arthrobotrys oligospora ATCC 24927	Eukaryota_NO_Metazoa
81.6891	Nab_15161_c0_seq1|m.40419 comp15161_c0_seq1|g.40419 ORF comp15161_c0_seq1|g.40419 comp15161_c0_seq1|m.40419 type:internal len:470 (-) comp15161_c0_seq1:3-1409(-)	NOG1	Naegleria gruberi strain NEG-M	Eukaryota_NO_Metazoa
81.2836	Nab_43435_c0_seq1|m.128289 comp43435_c0_seq1|g.128289 ORF comp43435_c0_seq1|g.128289 comp43435_c0_seq1|m.128289 type:internal len:143 (+) comp43435_c0_seq1:3-428(+)	-	Naegleria gruberi strain NEG-M	Eukaryota_NO_Metazoa
81.1013	Nab_10830_c0_seq1|m.32235 comp10830_c0_seq1|g.32235 ORF comp10830_c0_seq1|g.32235 comp10830_c0_seq1|m.32235 type:5prime_partial len:371 (+) comp10830_c0_seq1:2-1114(+)	Peptidase_S10	Moniliophthora roreri MCA 2997	Eukaryota_NO_Metazoa
80.9472	Nab_8013_c0_seq1|m.27492 comp8013_c0_seq1|g.27492 ORF comp8013_c0_seq1|g.27492 comp8013_c0_seq1|m.27492 type:internal len:140 (+) comp8013_c0_seq1:1-417(+)	-	Dactylellina haptotyla CBS 200.50	Eukaryota_NO_Metazoa
80.8136	Nab_43418_c0_seq1|m.128262 comp43418_c0_seq1|g.128262 ORF comp43418_c0_seq1|g.128262 comp43418_c0_seq1|m.128262 type:internal len:95 (+) comp43418_c0_seq1:2-283(+)	Adenylsucc_synt	Arthrobotrys oligospora ATCC 24927	Eukaryota_NO_Metazoa
80.5905	Nab_46545_c0_seq1|m.132640 comp46545_c0_seq1|g.132640 ORF comp46545_c0_seq1|g.132640 comp46545_c0_seq1|m.132640 type:internal len:96 (+) comp46545_c0_seq1:1-285(+)	Thiolase_C	Naegleria gruberi strain NEG-M	Eukaryota_NO_Metazoa
80.5905	Nab_24992_c0_seq1|m.73324 comp24992_c0_seq1|g.73324 ORF comp24992_c0_seq1|g.73324 comp24992_c0_seq1|m.73324 type:complete len:325 (-) comp24992_c0_seq1:226-1200(-)	Glyco_hydro_43	Actinopolyspora halophila	Bacteria
80.2338	Nab_26094_c0_seq1|m.79034 comp26094_c0_seq1|g.79034 ORF comp26094_c0_seq1|g.79034 comp26094_c0_seq1|m.79034 type:3prime_partial len:589 (-) comp26094_c0_seq1:3-1766(-)	NAD-GH	Ophiostoma piceae UAMH 11346	Eukaryota_NO_Metazoa
79.8973	Nab_15477_c0_seq1|m.41058 comp15477_c0_seq1|g.41058 ORF comp15477_c0_seq1|g.41058 comp15477_c0_seq1|m.41058 type:internal len:352 (+) comp15477_c0_seq1:2-1054(+)	-	Naegleria gruberi strain NEG-M	Eukaryota_NO_Metazoa
79.2042	Nab_22129_c0_seq1|m.59664 comp22129_c0_seq1|g.59664 ORF comp22129_c0_seq1|g.59664 comp22129_c0_seq1|m.59664 type:5prime_partial len:292 (+) comp22129_c0_seq1:1-876(+)	Glyco_hydro_32N	Rhizobium sp. Pop5	Bacteria
78.981	Nab_32822_c0_seq1|m.113717 comp32822_c0_seq1|g.113717 ORF comp32822_c0_seq1|g.113717 comp32822_c0_seq1|m.113717 type:5prime_partial len:95 (+) comp32822_c0_seq1:3-287(+)	-	Colletotrichum gloeosporioides Cg-14	Eukaryota_NO_Metazoa
78.7987	Nab_8210_c0_seq1|m.27789 comp8210_c0_seq1|g.27789 ORF comp8210_c0_seq1|g.27789 comp8210_c0_seq1|m.27789 type:internal len:113 (-) comp8210_c0_seq1:3-338(-)	tRNA-synt_His	Acanthamoeba castellanii	Eukaryota_NO_Metazoa
78.6446	Nab_39891_c0_seq1|m.123413 comp39891_c0_seq1|g.123413 ORF comp39891_c0_seq1|g.123413 comp39891_c0_seq1|m.123413 type:3prime_partial len:126 (-) comp39891_c0_seq1:1-375(-)	-	Mesorhizobium sp. LNJC405B00	Bacteria
78.2879	Nab_17855_c0_seq1|m.46293 comp17855_c0_seq1|g.46293 ORF comp17855_c0_seq1|g.46293 comp17855_c0_seq1|m.46293 type:5prime_partial len:163 (-) comp17855_c0_seq1:114-602(-)	VanY	Myxococcus sp. (contaminant ex DSM 436)	Bacteria
77.7283	Nab_42468_c0_seq1|m.126933 comp42468_c0_seq1|g.126933 ORF comp42468_c0_seq1|g.126933 comp42468_c0_seq1|m.126933 type:3prime_partial len:176 (+) comp42468_c0_seq1:20-544(+)	TRAP-gamma	Naegleria gruberi strain NEG-M	Eukaryota_NO_Metazoa
77.5947	Nab_7472_c0_seq1|m.26621 comp7472_c0_seq1|g.26621 ORF comp7472_c0_seq1|g.26621 comp7472_c0_seq1|m.26621 type:internal len:125 (-) comp7472_c0_seq1:2-373(-)	Ish1	Fomitiporia mediterranea MF3/22	Eukaryota_NO_Metazoa
77.477	Nab_33789_c0_seq1|m.115081 comp33789_c0_seq1|g.115081 ORF comp33789_c0_seq1|g.115081 comp33789_c0_seq1|m.115081 type:internal len:346 (-) comp33789_c0_seq1:1-1035(-)	PG_binding_3	Rhizobium leguminosarum	Bacteria
77.3716	Nab_17908_c0_seq1|m.46473 comp17908_c0_seq1|g.46473 ORF comp17908_c0_seq1|g.46473 comp17908_c0_seq1|m.46473 type:5prime_partial len:326 (+) comp17908_c0_seq1:1-978(+)	Propeptide_C1	Naegleria gruberi strain NEG-M	Eukaryota_NO_Metazoa
77.0839	Nab_17603_c0_seq1|m.45590 comp17603_c0_seq1|g.45590 ORF comp17603_c0_seq1|g.45590 comp17603_c0_seq1|m.45590 type:5prime_partial len:423 (+) comp17603_c0_seq1:1-1269(+)	U-box	Actinoplanes missouriensis 431	Bacteria
76.6785	Nab_14810_c0_seq1|m.39734 comp14810_c0_seq1|g.39734 ORF comp14810_c0_seq1|g.39734 comp14810_c0_seq1|m.39734 type:internal len:126 (-) comp14810_c0_seq1:1-375(-)	-	Naegleria gruberi strain NEG-M	Eukaryota_NO_Metazoa
76.6785	Nab_47460_c0_seq1|m.133775 comp47460_c0_seq1|g.133775 ORF comp47460_c0_seq1|g.133775 comp47460_c0_seq1|m.133775 type:5prime_partial len:109 (-) comp47460_c0_seq1:60-386(-)	-	Fusarium fujikuroi IMI 58289	Eukaryota_NO_Metazoa
76.4961	Nab_28741_c0_seq1|m.94326 comp28741_c0_seq1|g.94326 ORF comp28741_c0_seq1|g.94326 comp28741_c0_seq1|m.94326 type:complete len:487 (-) comp28741_c0_seq1:1279-2739(-)	-	Rhodococcus pyridinivorans	Bacteria
76.342	Nab_50694_c0_seq1|m.138380 comp50694_c0_seq1|g.138380 ORF comp50694_c0_seq1|g.138380 comp50694_c0_seq1|m.138380 type:internal len:119 (-) comp50694_c0_seq1:1-354(-)	NAD_binding_10	Aspergillus oryzae RIB40	Eukaryota_NO_Metazoa
75.9853	Nab_14789_c0_seq1|m.39696 comp14789_c0_seq1|g.39696 ORF comp14789_c0_seq1|g.39696 comp14789_c0_seq1|m.39696 type:internal len:186 (-) comp14789_c0_seq1:2-556(-)	YchF-GTPase_C	Fusarium oxysporum f. sp. cubense race 1	Eukaryota_NO_Metazoa
75.9853	Nab_42812_c0_seq1|m.127402 comp42812_c0_seq1|g.127402 ORF comp42812_c0_seq1|g.127402 comp42812_c0_seq1|m.127402 type:internal len:149 (+) comp42812_c0_seq1:3-446(+)	-	Naegleria gruberi strain NEG-M	Eukaryota_NO_Metazoa
75.9853	Nab_18751_c0_seq1|m.48483 comp18751_c0_seq1|g.48483 ORF comp18751_c0_seq1|g.48483 comp18751_c0_seq1|m.48483 type:5prime_partial len:375 (-) comp18751_c0_seq1:15-1139(-)	TRAM_LAG1_CLN8	Naegleria gruberi strain NEG-M	Eukaryota_NO_Metazoa
75.2922	Nab_2869_c0_seq1|m.19150 comp2869_c0_seq1|g.19150 ORF comp2869_c0_seq1|g.19150 comp2869_c0_seq1|m.19150 type:internal len:177 (-) comp2869_c0_seq1:1-528(-)	-	Metarhizium anisopliae ARSEF 23	Eukaryota_NO_Metazoa
74.9355	Nab_15573_c0_seq1|m.41236 comp15573_c0_seq1|g.41236 ORF comp15573_c0_seq1|g.41236 comp15573_c0_seq1|m.41236 type:internal len:167 (+) comp15573_c0_seq1:1-498(+)	Cullin	Naegleria gruberi strain NEG-M	Eukaryota_NO_Metazoa
74.8867	Nab_43977_c0_seq1|m.129069 comp43977_c0_seq1|g.129069 ORF comp43977_c0_seq1|g.129069 comp43977_c0_seq1|m.129069 type:internal len:94 (+) comp43977_c0_seq1:1-279(+)	-	Byssochlamys spectabilis No. 5	Eukaryota_NO_Metazoa
74.599	Nab_8839_c0_seq1|m.28822 comp8839_c0_seq1|g.28822 ORF comp8839_c0_seq1|g.28822 comp8839_c0_seq1|m.28822 type:internal len:148 (-) comp8839_c0_seq1:3-443(-)	Tyrosinase	Macrophomina phaseolina MS6	Eukaryota_NO_Metazoa
74.0394	Nab_51009_c0_seq1|m.138822 comp51009_c0_seq1|g.138822 ORF comp51009_c0_seq1|g.138822 comp51009_c0_seq1|m.138822 type:internal len:98 (-) comp51009_c0_seq1:2-292(-)	-	Togninia minima UCRPA7	Eukaryota_NO_Metazoa
73.9059	Nab_6113_c0_seq1|m.24371 comp6113_c0_seq1|g.24371 ORF comp6113_c0_seq1|g.24371 comp6113_c0_seq1|m.24371 type:5prime_partial len:107 (+) comp6113_c0_seq1:1-321(+)	Glyco_hydro_53	Oxalobacteraceae bacterium AB_14	Bacteria
73.8005	Nab_20785_c0_seq1|m.54637 comp20785_c0_seq1|g.54637 ORF comp20785_c0_seq1|g.54637 comp20785_c0_seq1|m.54637 type:5prime_partial len:120 (-) comp20785_c0_seq1:60-419(-)	2OG-FeII_Oxy	Myxococcus stipitatus DSM 14675	Bacteria
73.6827	Nab_16979_c0_seq1|m.44227 comp16979_c0_seq1|g.44227 ORF comp16979_c0_seq1|g.44227 comp16979_c0_seq1|m.44227 type:internal len:104 (-) comp16979_c0_seq1:3-311(-)	-	Rhizoctonia solani AG-1 IB	Eukaryota_NO_Metazoa
73.6827	Nab_12716_c0_seq1|m.35709 comp12716_c0_seq1|g.35709 ORF comp12716_c0_seq1|g.35709 comp12716_c0_seq1|m.35709 type:complete len:403 (+) comp12716_c0_seq1:54-1262(+)	zf-UBP	Naegleria gruberi strain NEG-M	Eukaryota_NO_Metazoa
72.9896	Nab_10216_c0_seq1|m.31234 comp10216_c0_seq1|g.31234 ORF comp10216_c0_seq1|g.31234 comp10216_c0_seq1|m.31234 type:internal len:456 (+) comp10216_c0_seq1:2-1366(+)	DEAD	Naegleria gruberi strain NEG-M	Eukaryota_NO_Metazoa
72.5841	Nab_35109_c0_seq1|m.116916 comp35109_c0_seq1|g.116916 ORF comp35109_c0_seq1|g.116916 comp35109_c0_seq1|m.116916 type:internal len:368 (+) comp35109_c0_seq1:3-1103(+)	WD40	Naegleria gruberi strain NEG-M	Eukaryota_NO_Metazoa
72.5841	Nab_8463_c0_seq1|m.28226 comp8463_c0_seq1|g.28226 ORF comp8463_c0_seq1|g.28226 comp8463_c0_seq1|m.28226 type:internal len:90 (-) comp8463_c0_seq1:1-267(-)	-	Tuber melanosporum Mel28	Eukaryota_NO_Metazoa
72.5841	Nab_52254_c0_seq1|m.140440 comp52254_c0_seq1|g.140440 ORF comp52254_c0_seq1|g.140440 comp52254_c0_seq1|m.140440 type:internal len:94 (+) comp52254_c0_seq1:3-281(+)	-	Naegleria gruberi strain NEG-M	Eukaryota_NO_Metazoa
72.5841	Nab_37578_c0_seq1|m.120328 comp37578_c0_seq1|g.120328 ORF comp37578_c0_seq1|g.120328 comp37578_c0_seq1|m.120328 type:internal len:275 (+) comp37578_c0_seq1:2-823(+)	-	Naegleria gruberi strain NEG-M	Eukaryota_NO_Metazoa
72.5841	Nab_24668_c0_seq1|m.71595 comp24668_c0_seq1|g.71595 ORF comp24668_c0_seq1|g.71595 comp24668_c0_seq1|m.71595 type:5prime_partial len:394 (-) comp24668_c0_seq1:232-1413(-)	SET	Tuber melanosporum Mel28	Eukaryota_NO_Metazoa
72.0733	Nab_39735_c0_seq1|m.123192 comp39735_c0_seq1|g.123192 ORF comp39735_c0_seq1|g.123192 comp39735_c0_seq1|m.123192 type:internal len:161 (+) comp39735_c0_seq1:3-482(+)	UFD1	Setosphaeria turcica Et28A	Eukaryota_NO_Metazoa
72.0733	Nab_33744_c0_seq1|m.115012 comp33744_c0_seq1|g.115012 ORF comp33744_c0_seq1|g.115012 comp33744_c0_seq1|m.115012 type:5prime_partial len:391 (-) comp33744_c0_seq1:4-1176(-)	FAD_binding_3	Hordeum vulgare subsp. vulgare	Eukaryota_NO_Metazoa
71.7368	Nab_20786_c0_seq1|m.54639 comp20786_c0_seq1|g.54639 ORF comp20786_c0_seq1|g.54639 comp20786_c0_seq1|m.54639 type:5prime_partial len:93 (-) comp20786_c0_seq1:87-365(-)	2OG-FeII_Oxy	Ralstonia solanacearum	Bacteria
71.3801	Nab_31367_c0_seq1|m.111545 comp31367_c0_seq1|g.111545 ORF comp31367_c0_seq1|g.111545 comp31367_c0_seq1|m.111545 type:5prime_partial len:156 (-) comp31367_c0_seq1:165-632(-)	DUF3759	Dothistroma septosporum NZE10	Eukaryota_NO_Metazoa
71.3801	Nab_19637_c0_seq1|m.50957 comp19637_c0_seq1|g.50957 ORF comp19637_c0_seq1|g.50957 comp19637_c0_seq1|m.50957 type:internal len:397 (+) comp19637_c0_seq1:3-1190(+)	Saccharop_dh	Leptospira inadai	Bacteria
71.0925	Nab_30943_c0_seq1|m.110836 comp30943_c0_seq1|g.110836 ORF comp30943_c0_seq1|g.110836 comp30943_c0_seq1|m.110836 type:complete len:174 (+) comp30943_c0_seq1:24-545(+)	Ribosomal_L24e	Naegleria gruberi strain NEG-M	Eukaryota_NO_Metazoa
70.687	Nab_5008_c0_seq1|m.22464 comp5008_c0_seq1|g.22464 ORF comp5008_c0_seq1|g.22464 comp5008_c0_seq1|m.22464 type:internal len:217 (+) comp5008_c0_seq1:1-648(+)	-	Dactylellina haptotyla CBS 200.50	Eukaryota_NO_Metazoa
70.687	Nab_33855_c0_seq1|m.115181 comp33855_c0_seq1|g.115181 ORF comp33855_c0_seq1|g.115181 comp33855_c0_seq1|m.115181 type:complete len:97 (-) comp33855_c0_seq1:122-412(-)	-	Cryptococcus neoformans var. neoformans JEC21	Eukaryota_NO_Metazoa
70.687	Nab_3540_c0_seq1|m.20199 comp3540_c0_seq1|g.20199 ORF comp3540_c0_seq1|g.20199 comp3540_c0_seq1|m.20199 type:internal len:95 (-) comp3540_c0_seq1:2-283(-)	-	Pyronema omphalodes CBS 100304	Eukaryota_NO_Metazoa
70.2815	Nab_7846_c0_seq1|m.27210 comp7846_c0_seq1|g.27210 ORF comp7846_c0_seq1|g.27210 comp7846_c0_seq1|m.27210 type:3prime_partial len:131 (+) comp7846_c0_seq1:1-390(+)	NmrA	Schizophyllum commune H4-8	Eukaryota_NO_Metazoa
69.9938	Nab_4573_c0_seq1|m.21810 comp4573_c0_seq1|g.21810 ORF comp4573_c0_seq1|g.21810 comp4573_c0_seq1|m.21810 type:internal len:99 (-) comp4573_c0_seq1:3-296(-)	-	Naegleria gruberi strain NEG-M	Eukaryota_NO_Metazoa
69.9249	Nab_5830_c0_seq1|m.23869 comp5830_c0_seq1|g.23869 ORF comp5830_c0_seq1|g.23869 comp5830_c0_seq1|m.23869 type:3prime_partial len:211 (-) comp5830_c0_seq1:3-632(-)	tRNA_anti-codon	Arthrobotrys oligospora ATCC 24927	Eukaryota_NO_Metazoa
69.7707	Nab_35226_c0_seq1|m.117093 comp35226_c0_seq1|g.117093 ORF comp35226_c0_seq1|g.117093 comp35226_c0_seq1|m.117093 type:internal len:247 (+) comp35226_c0_seq1:3-740(+)	Peptidase_C1	Naegleria gruberi strain NEG-M	Eukaryota_NO_Metazoa
69.7707	Nab_43898_c0_seq1|m.128956 comp43898_c0_seq1|g.128956 ORF comp43898_c0_seq1|g.128956 comp43898_c0_seq1|m.128956 type:internal len:217 (-) comp43898_c0_seq1:3-650(-)	Lactamase_B	Sphaerulina musiva SO2202	Eukaryota_NO_Metazoa
69.3007	Nab_13509_c0_seq1|m.37271 comp13509_c0_seq1|g.37271 ORF comp13509_c0_seq1|g.37271 comp13509_c0_seq1|m.37271 type:internal len:169 (+) comp13509_c0_seq1:3-506(+)	-	Dothistroma septosporum NZE10	Eukaryota_NO_Metazoa
69.0776	Nab_31_c0_seq1|m.160 comp31_c0_seq1|g.160 ORF comp31_c0_seq1|g.160 comp31_c0_seq1|m.160 type:complete len:424 (+) comp31_c0_seq1:941-2212(+)	-	Gemmata obscuriglobus	Bacteria
68.3844	Nab_12008_c0_seq1|m.34332 comp12008_c0_seq1|g.34332 ORF comp12008_c0_seq1|g.34332 comp12008_c0_seq1|m.34332 type:internal len:91 (+) comp12008_c0_seq1:2-271(+)	-	Dactylellina haptotyla CBS 200.50	Eukaryota_NO_Metazoa
68.3844	Nab_38059_c0_seq1|m.120991 comp38059_c0_seq1|g.120991 ORF comp38059_c0_seq1|g.120991 comp38059_c0_seq1|m.120991 type:5prime_partial len:131 (-) comp38059_c0_seq1:23-415(-)	SBDS	Piriformospora indica DSM 11827	Eukaryota_NO_Metazoa
67.9789	Nab_3160_c0_seq1|m.19598 comp3160_c0_seq1|g.19598 ORF comp3160_c0_seq1|g.19598 comp3160_c0_seq1|m.19598 type:internal len:163 (+) comp3160_c0_seq1:1-486(+)	-	Arthrobotrys oligospora ATCC 24927	Eukaryota_NO_Metazoa
67.6913	Nab_4548_c0_seq1|m.21769 comp4548_c0_seq1|g.21769 ORF comp4548_c0_seq1|g.21769 comp4548_c0_seq1|m.21769 type:internal len:137 (-) comp4548_c0_seq1:3-410(-)	GST_C_2	Arthrobotrys oligospora ATCC 24927	Eukaryota_NO_Metazoa
67.6913	Nab_48979_c0_seq1|m.135919 comp48979_c0_seq1|g.135919 ORF comp48979_c0_seq1|g.135919 comp48979_c0_seq1|m.135919 type:internal len:105 (-) comp48979_c0_seq1:3-314(-)	-	Dactylellina haptotyla CBS 200.50	Eukaryota_NO_Metazoa
67.4681	Nab_13231_c0_seq1|m.36723 comp13231_c0_seq1|g.36723 ORF comp13231_c0_seq1|g.36723 comp13231_c0_seq1|m.36723 type:5prime_partial len:218 (-) comp13231_c0_seq1:159-812(-)	Ribosomal_L1	Naegleria gruberi strain NEG-M	Eukaryota_NO_Metazoa
67.4681	Nab_50376_c0_seq1|m.137932 comp50376_c0_seq1|g.137932 ORF comp50376_c0_seq1|g.137932 comp50376_c0_seq1|m.137932 type:internal len:88 (-) comp50376_c0_seq1:1-261(-)	AA_permease	Sclerotinia sclerotiorum 1980 UF-70	Eukaryota_NO_Metazoa
67.4681	Nab_33631_c0_seq1|m.114812 comp33631_c0_seq1|g.114812 ORF comp33631_c0_seq1|g.114812 comp33631_c0_seq1|m.114812 type:3prime_partial len:346 (+) comp33631_c0_seq1:356-1390(+)	ABC_tran	Naegleria gruberi strain NEG-M	Eukaryota_NO_Metazoa
67.4681	Nab_9637_c0_seq1|m.30269 comp9637_c0_seq1|g.30269 ORF comp9637_c0_seq1|g.30269 comp9637_c0_seq1|m.30269 type:5prime_partial len:315 (+) comp9637_c0_seq1:2-946(+)	HSP20	Arthrobotrys oligospora ATCC 24927	Eukaryota_NO_Metazoa
66.775	Nab_32186_c0_seq1|m.112769 comp32186_c0_seq1|g.112769 ORF comp32186_c0_seq1|g.112769 comp32186_c0_seq1|m.112769 type:complete len:75 (-) comp32186_c0_seq1:162-386(-)	zf-AN1	Coniophora puteana RWD-64-598 SS2	Eukaryota_NO_Metazoa
66.775	Nab_6476_c0_seq1|m.24937 comp6476_c0_seq1|g.24937 ORF comp6476_c0_seq1|g.24937 comp6476_c0_seq1|m.24937 type:internal len:131 (+) comp6476_c0_seq1:2-391(+)	SoxE	Paracoccidioides sp. 'lutzii' Pb01	Eukaryota_NO_Metazoa
66.775	Nab_14305_c0_seq1|m.38832 comp14305_c0_seq1|g.38832 ORF comp14305_c0_seq1|g.38832 comp14305_c0_seq1|m.38832 type:internal len:316 (+) comp14305_c0_seq1:2-946(+)	Exo_endo_phos	Naegleria gruberi strain NEG-M	Eukaryota_NO_Metazoa
66.2641	Nab_12018_c0_seq1|m.34352 comp12018_c0_seq1|g.34352 ORF comp12018_c0_seq1|g.34352 comp12018_c0_seq1|m.34352 type:3prime_partial len:350 (+) comp12018_c0_seq1:32-1078(+)	Methyltransf_11	Capsaspora owczarzaki ATCC 30864	Eukaryota_NO_Metazoa
66.0818	Nab_8409_c0_seq1|m.28133 comp8409_c0_seq1|g.28133 ORF comp8409_c0_seq1|g.28133 comp8409_c0_seq1|m.28133 type:internal len:103 (-) comp8409_c0_seq1:1-306(-)	-	Rhizoctonia solani AG-1 IA	Eukaryota_NO_Metazoa
66.0818	Nab_48569_c0_seq1|m.135354 comp48569_c0_seq1|g.135354 ORF comp48569_c0_seq1|g.135354 comp48569_c0_seq1|m.135354 type:internal len:92 (-) comp48569_c0_seq1:3-275(-)	AA_permease	Byssochlamys spectabilis No. 5	Eukaryota_NO_Metazoa
66.0818	Nab_24210_c0_seq1|m.69137 comp24210_c0_seq1|g.69137 ORF comp24210_c0_seq1|g.69137 comp24210_c0_seq1|m.69137 type:complete len:505 (+) comp24210_c0_seq1:230-1744(+)	-	Brachypodium distachyon	Eukaryota_NO_Metazoa
66.0818	Nab_41768_c0_seq1|m.125993 comp41768_c0_seq1|g.125993 ORF comp41768_c0_seq1|g.125993 comp41768_c0_seq1|m.125993 type:internal len:119 (-) comp41768_c0_seq1:2-355(-)	Pro_CA	Schizosaccharomyces pombe 972h-	Eukaryota_NO_Metazoa
65.6764	Nab_15424_c0_seq1|m.40949 comp15424_c0_seq1|g.40949 ORF comp15424_c0_seq1|g.40949 comp15424_c0_seq1|m.40949 type:internal len:253 (-) comp15424_c0_seq1:1-756(-)	LRR_1	Beggiatoa sp. PS	Bacteria
65.1655	Nab_46903_c0_seq1|m.133100 comp46903_c0_seq1|g.133100 ORF comp46903_c0_seq1|g.133100 comp46903_c0_seq1|m.133100 type:internal len:115 (+) comp46903_c0_seq1:3-344(+)	-	Rhizoctonia solani AG-1 IB	Eukaryota_NO_Metazoa
65.1655	Nab_11850_c0_seq1|m.34047 comp11850_c0_seq1|g.34047 ORF comp11850_c0_seq1|g.34047 comp11850_c0_seq1|m.34047 type:internal len:128 (+) comp11850_c0_seq1:1-381(+)	-	Naegleria gruberi strain NEG-M	Eukaryota_NO_Metazoa
64.5777	Nab_33185_c0_seq1|m.114209 comp33185_c0_seq1|g.114209 ORF comp33185_c0_seq1|g.114209 comp33185_c0_seq1|m.114209 type:3prime_partial len:161 (-) comp33185_c0_seq1:1-480(-)	-	Pseudozyma hubeiensis SY62	Eukaryota_NO_Metazoa
64.4724	Nab_35719_c0_seq1|m.117764 comp35719_c0_seq1|g.117764 ORF comp35719_c0_seq1|g.117764 comp35719_c0_seq1|m.117764 type:internal len:202 (+) comp35719_c0_seq1:3-605(+)	-	Strigomonas culicis	Eukaryota_NO_Metazoa
64.2492	Nab_10121_c0_seq1|m.31083 comp10121_c0_seq1|g.31083 ORF comp10121_c0_seq1|g.31083 comp10121_c0_seq1|m.31083 type:internal len:151 (-) comp10121_c0_seq1:1-450(-)	Reticulon	Naegleria gruberi strain NEG-M	Eukaryota_NO_Metazoa
62.8629	Nab_10645_c0_seq1|m.31968 comp10645_c0_seq1|g.31968 ORF comp10645_c0_seq1|g.31968 comp10645_c0_seq1|m.31968 type:internal len:218 (+) comp10645_c0_seq1:2-652(+)	G-alpha	Naegleria gruberi strain NEG-M	Eukaryota_NO_Metazoa
62.5265	Nab_41116_c0_seq1|m.125060 comp41116_c0_seq1|g.125060 ORF comp41116_c0_seq1|g.125060 comp41116_c0_seq1|m.125060 type:5prime_partial len:103 (-) comp41116_c0_seq1:106-414(-)	-	Rhizoctonia solani AG-1 IA	Eukaryota_NO_Metazoa
62.1698	Nab_39313_c0_seq1|m.122602 comp39313_c0_seq1|g.122602 ORF comp39313_c0_seq1|g.122602 comp39313_c0_seq1|m.122602 type:5prime_partial len:150 (+) comp39313_c0_seq1:3-452(+)	U-box	Dactylellina haptotyla CBS 200.50	Eukaryota_NO_Metazoa
62.1698	Nab_18674_c0_seq1|m.48304 comp18674_c0_seq1|g.48304 ORF comp18674_c0_seq1|g.48304 comp18674_c0_seq1|m.48304 type:complete len:186 (+) comp18674_c0_seq1:233-790(+)	-	Candida albicans WO-1	Eukaryota_NO_Metazoa
61.4767	Nab_39162_c0_seq1|m.122413 comp39162_c0_seq1|g.122413 ORF comp39162_c0_seq1|g.122413 comp39162_c0_seq1|m.122413 type:internal len:99 (+) comp39162_c0_seq1:2-295(+)	Pkinase	Blumeria graminis f. sp. tritici 96224	Eukaryota_NO_Metazoa
61.4767	Nab_19395_c0_seq1|m.50345 comp19395_c0_seq1|g.50345 ORF comp19395_c0_seq1|g.50345 comp19395_c0_seq1|m.50345 type:internal len:309 (+) comp19395_c0_seq1:1-924(+)	Methyltransf_11	Capsaspora owczarzaki ATCC 30864	Eukaryota_NO_Metazoa
61.4767	Nab_8781_c0_seq1|m.28726 comp8781_c0_seq1|g.28726 ORF comp8781_c0_seq1|g.28726 comp8781_c0_seq1|m.28726 type:internal len:401 (-) comp8781_c0_seq1:3-1202(-)	-	Zea mays	Eukaryota_NO_Metazoa
61.2535	Nab_8340_c0_seq1|m.28017 comp8340_c0_seq1|g.28017 ORF comp8340_c0_seq1|g.28017 comp8340_c0_seq1|m.28017 type:internal len:117 (+) comp8340_c0_seq1:2-349(+)	ABC_tran	Phaeosphaeria nodorum SN15	Eukaryota_NO_Metazoa
61.0712	Nab_46438_c0_seq1|m.132506 comp46438_c0_seq1|g.132506 ORF comp46438_c0_seq1|g.132506 comp46438_c0_seq1|m.132506 type:internal len:87 (-) comp46438_c0_seq1:1-258(-)	-	Dichomitus squalens LYAD-421 SS1	Eukaryota_NO_Metazoa
61.0712	Nab_51183_c0_seq1|m.139074 comp51183_c0_seq1|g.139074 ORF comp51183_c0_seq1|g.139074 comp51183_c0_seq1|m.139074 type:internal len:84 (+) comp51183_c0_seq1:2-250(+)	-	Naegleria gruberi strain NEG-M	Eukaryota_NO_Metazoa
61.0712	Nab_15882_c0_seq1|m.41825 comp15882_c0_seq1|g.41825 ORF comp15882_c0_seq1|g.41825 comp15882_c0_seq1|m.41825 type:5prime_partial len:305 (+) comp15882_c0_seq1:3-917(+)	Peptidase_C1	Naegleria gruberi strain NEG-M	Eukaryota_NO_Metazoa
61.0712	Nab_12970_c0_seq1|m.36229 comp12970_c0_seq1|g.36229 ORF comp12970_c0_seq1|g.36229 comp12970_c0_seq1|m.36229 type:internal len:237 (+) comp12970_c0_seq1:2-709(+)	-	Naegleria gruberi strain NEG-M	Eukaryota_NO_Metazoa
60.9658	Nab_13382_c0_seq1|m.37049 comp13382_c0_seq1|g.37049 ORF comp13382_c0_seq1|g.37049 comp13382_c0_seq1|m.37049 type:internal len:438 (-) comp13382_c0_seq1:1-1311(-)	Aminotran_1_2	Naegleria gruberi strain NEG-M	Eukaryota_NO_Metazoa
60.848	Nab_13143_c0_seq1|m.36548 comp13143_c0_seq1|g.36548 ORF comp13143_c0_seq1|g.36548 comp13143_c0_seq1|m.36548 type:internal len:173 (+) comp13143_c0_seq1:1-516(+)	DUF2828	Polysphondylium pallidum PN500	Eukaryota_NO_Metazoa
60.7835	Nab_12346_c0_seq1|m.35044 comp12346_c0_seq1|g.35044 ORF comp12346_c0_seq1|g.35044 comp12346_c0_seq1|m.35044 type:internal len:256 (-) comp12346_c0_seq1:2-766(-)	DUF2828	Naegleria gruberi strain NEG-M	Eukaryota_NO_Metazoa
60.5604	Nab_3541_c0_seq1|m.20202 comp3541_c0_seq1|g.20202 ORF comp3541_c0_seq1|g.20202 comp3541_c0_seq1|m.20202 type:5prime_partial len:98 (+) comp3541_c0_seq1:2-295(+)	-	Macrophomina phaseolina MS6	Eukaryota_NO_Metazoa
59.8672	Nab_3994_c0_seq1|m.20897 comp3994_c0_seq1|g.20897 ORF comp3994_c0_seq1|g.20897 comp3994_c0_seq1|m.20897 type:internal len:72 (+) comp3994_c0_seq1:1-213(+)	-	Byssochlamys spectabilis No. 5	Eukaryota_NO_Metazoa
59.8672	Nab_51732_c0_seq1|m.139755 comp51732_c0_seq1|g.139755 ORF comp51732_c0_seq1|g.139755 comp51732_c0_seq1|m.139755 type:internal len:85 (-) comp51732_c0_seq1:3-254(-)	3-dmu-9_3-mt	Kaistia granuli	Bacteria
59.8672	Nab_54181_c0_seq1|m.148174 comp54181_c0_seq1|g.148174 ORF comp54181_c0_seq1|g.148174 comp54181_c0_seq1|m.148174 type:complete len:303 (+) comp54181_c0_seq1:1024-1932(+)	CM_2	Burkholderia multivorans	Bacteria
59.6849	Nab_14012_c0_seq1|m.38286 comp14012_c0_seq1|g.38286 ORF comp14012_c0_seq1|g.38286 comp14012_c0_seq1|m.38286 type:internal len:169 (-) comp14012_c0_seq1:1-504(-)	-	Rhizoctonia solani AG-1 IB	Eukaryota_NO_Metazoa
59.6441	Nab_43011_c0_seq1|m.127689 comp43011_c0_seq1|g.127689 ORF comp43011_c0_seq1|g.127689 comp43011_c0_seq1|m.127689 type:internal len:124 (+) comp43011_c0_seq1:3-371(+)	-	Naegleria gruberi strain NEG-M	Eukaryota_NO_Metazoa
59.3564	Nab_2583_c0_seq1|m.18663 comp2583_c0_seq1|g.18663 ORF comp2583_c0_seq1|g.18663 comp2583_c0_seq1|m.18663 type:internal len:178 (+) comp2583_c0_seq1:3-533(+)	-	Naegleria gruberi strain NEG-M	Eukaryota_NO_Metazoa
59.3564	Nab_9938_c0_seq1|m.30762 comp9938_c0_seq1|g.30762 ORF comp9938_c0_seq1|g.30762 comp9938_c0_seq1|m.30762 type:internal len:178 (+) comp9938_c0_seq1:3-533(+)	FAD_binding_6	Naegleria gruberi strain NEG-M	Eukaryota_NO_Metazoa
59.1741	Nab_14106_c0_seq1|m.38486 comp14106_c0_seq1|g.38486 ORF comp14106_c0_seq1|g.38486 comp14106_c0_seq1|m.38486 type:3prime_partial len:166 (-) comp14106_c0_seq1:2-496(-)	-	Dactylellina haptotyla CBS 200.50	Eukaryota_NO_Metazoa
59.1741	Nab_25268_c0_seq1|m.74750 comp25268_c0_seq1|g.74750 ORF comp25268_c0_seq1|g.74750 comp25268_c0_seq1|m.74750 type:complete len:370 (+) comp25268_c0_seq1:1801-2910(+)	-	Cronobacter malonaticus	Bacteria
58.7686	Nab_38534_c0_seq1|m.121590 comp38534_c0_seq1|g.121590 ORF comp38534_c0_seq1|g.121590 comp38534_c0_seq1|m.121590 type:internal len:170 (-) comp38534_c0_seq1:3-509(-)	Dynamin_M	Naegleria gruberi strain NEG-M	Eukaryota_NO_Metazoa
58.6632	Nab_10154_c0_seq1|m.31136 comp10154_c0_seq1|g.31136 ORF comp10154_c0_seq1|g.31136 comp10154_c0_seq1|m.31136 type:5prime_partial len:370 (+) comp10154_c0_seq1:1-1110(+)	Spb1_C	Naegleria gruberi strain NEG-M	Eukaryota_NO_Metazoa
58.6144	Nab_28124_c0_seq1|m.90490 comp28124_c0_seq1|g.90490 ORF comp28124_c0_seq1|g.90490 comp28124_c0_seq1|m.90490 type:complete len:301 (-) comp28124_c0_seq1:85-987(-)	Pantoate_transf	Rudaea cellulosilytica	Bacteria
58.4809	Nab_51215_c0_seq1|m.139118 comp51215_c0_seq1|g.139118 ORF comp51215_c0_seq1|g.139118 comp51215_c0_seq1|m.139118 type:internal len:93 (-) comp51215_c0_seq1:1-276(-)	-	Pseudocercospora fijiensis CIRAD86	Eukaryota_NO_Metazoa
58.0755	Nab_45251_c0_seq1|m.130863 comp45251_c0_seq1|g.130863 ORF comp45251_c0_seq1|g.130863 comp45251_c0_seq1|m.130863 type:internal len:94 (+) comp45251_c0_seq1:2-280(+)	-	Methylobacterium extorquens CM4	Bacteria
58.0755	Nab_6987_c0_seq1|m.25861 comp6987_c0_seq1|g.25861 ORF comp6987_c0_seq1|g.25861 comp6987_c0_seq1|m.25861 type:5prime_partial len:165 (-) comp6987_c0_seq1:239-733(-)	-	Beauveria bassiana ARSEF 2860	Eukaryota_NO_Metazoa
58.0755	Nab_35186_c0_seq1|m.117040 comp35186_c0_seq1|g.117040 ORF comp35186_c0_seq1|g.117040 comp35186_c0_seq1|m.117040 type:internal len:392 (-) comp35186_c0_seq1:3-1175(-)	-	Naegleria gruberi strain NEG-M	Eukaryota_NO_Metazoa
57.7878	Nab_25757_c0_seq1|m.77222 comp25757_c0_seq1|g.77222 ORF comp25757_c0_seq1|g.77222 comp25757_c0_seq1|m.77222 type:complete len:269 (+) comp25757_c0_seq1:152-958(+)	Pectate_lyase	Streptomyces turgidiscabies	Bacteria
57.6982	Nab_41589_c0_seq1|m.125750 comp41589_c0_seq1|g.125750 ORF comp41589_c0_seq1|g.125750 comp41589_c0_seq1|m.125750 type:internal len:186 (-) comp41589_c0_seq1:2-556(-)	Alpha_adaptinC2	Naegleria gruberi strain NEG-M	Eukaryota_NO_Metazoa
57.67	Nab_12898_c0_seq1|m.36091 comp12898_c0_seq1|g.36091 ORF comp12898_c0_seq1|g.36091 comp12898_c0_seq1|m.36091 type:internal len:93 (-) comp12898_c0_seq1:1-276(-)	Hydrolase_like2	Dactylellina haptotyla CBS 200.50	Eukaryota_NO_Metazoa
57.5646	Nab_8644_c0_seq1|m.28503 comp8644_c0_seq1|g.28503 ORF comp8644_c0_seq1|g.28503 comp8644_c0_seq1|m.28503 type:internal len:126 (+) comp8644_c0_seq1:2-376(+)	-	Salinispora arenicola	Bacteria
57.5646	Nab_43899_c0_seq1|m.128959 comp43899_c0_seq1|g.128959 ORF comp43899_c0_seq1|g.128959 comp43899_c0_seq1|m.128959 type:internal len:112 (-) comp43899_c0_seq1:1-333(-)	AAA	Fusarium fujikuroi IMI 58289	Eukaryota_NO_Metazoa
56.8715	Nab_33120_c0_seq1|m.114125 comp33120_c0_seq1|g.114125 ORF comp33120_c0_seq1|g.114125 comp33120_c0_seq1|m.114125 type:3prime_partial len:94 (-) comp33120_c0_seq1:2-280(-)	MARVEL	Pseudocercospora fijiensis CIRAD86	Eukaryota_NO_Metazoa
56.8715	Nab_16380_c0_seq1|m.42949 comp16380_c0_seq1|g.42949 ORF comp16380_c0_seq1|g.42949 comp16380_c0_seq1|m.42949 type:5prime_partial len:189 (+) comp16380_c0_seq1:2-568(+)	-	Naegleria gruberi strain NEG-M	Eukaryota_NO_Metazoa
56.8715	Nab_13309_c0_seq1|m.36875 comp13309_c0_seq1|g.36875 ORF comp13309_c0_seq1|g.36875 comp13309_c0_seq1|m.36875 type:internal len:189 (+) comp13309_c0_seq1:2-565(+)	Glyco_hydro_32N	Rhizobium mongolense	Bacteria
56.466	Nab_35931_c0_seq1|m.118049 comp35931_c0_seq1|g.118049 ORF comp35931_c0_seq1|g.118049 comp35931_c0_seq1|m.118049 type:internal len:240 (-) comp35931_c0_seq1:1-717(-)	-	Bipolaris sorokiniana ND90Pr	Eukaryota_NO_Metazoa
56.1783	Nab_38173_c0_seq1|m.121146 comp38173_c0_seq1|g.121146 ORF comp38173_c0_seq1|g.121146 comp38173_c0_seq1|m.121146 type:internal len:138 (+) comp38173_c0_seq1:1-411(+)	MIT	Naegleria gruberi strain NEG-M	Eukaryota_NO_Metazoa
56.1783	Nab_14120_c0_seq1|m.38510 comp14120_c0_seq1|g.38510 ORF comp14120_c0_seq1|g.38510 comp14120_c0_seq1|m.38510 type:internal len:104 (-) comp14120_c0_seq1:1-309(-)	hSac2	Naegleria gruberi strain NEG-M	Eukaryota_NO_Metazoa
55.9552	Nab_7688_c0_seq1|m.26955 comp7688_c0_seq1|g.26955 ORF comp7688_c0_seq1|g.26955 comp7688_c0_seq1|m.26955 type:internal len:85 (+) comp7688_c0_seq1:1-252(+)	GPI-anchored	Pyronema omphalodes CBS 100304	Eukaryota_NO_Metazoa
55.7729	Nab_18861_c0_seq1|m.48730 comp18861_c0_seq1|g.48730 ORF comp18861_c0_seq1|g.48730 comp18861_c0_seq1|m.48730 type:complete len:542 (+) comp18861_c0_seq1:3-1628(+)	Zn_clus	Naegleria gruberi strain NEG-M	Eukaryota_NO_Metazoa
55.3674	Nab_20503_c0_seq1|m.53539 comp20503_c0_seq1|g.53539 ORF comp20503_c0_seq1|g.53539 comp20503_c0_seq1|m.53539 type:complete len:379 (+) comp20503_c0_seq1:134-1270(+)	-	Clavispora lusitaniae ATCC 42720	Eukaryota_NO_Metazoa
55.262	Nab_45264_c0_seq1|m.130879 comp45264_c0_seq1|g.130879 ORF comp45264_c0_seq1|g.130879 comp45264_c0_seq1|m.130879 type:3prime_partial len:87 (+) comp45264_c0_seq1:2-259(+)	Pyrophosphatase	Naegleria gruberi strain NEG-M	Eukaryota_NO_Metazoa
55.262	Nab_52435_c0_seq1|m.140678 comp52435_c0_seq1|g.140678 ORF comp52435_c0_seq1|g.140678 comp52435_c0_seq1|m.140678 type:internal len:99 (+) comp52435_c0_seq1:3-296(+)	-	Naegleria gruberi strain NEG-M	Eukaryota_NO_Metazoa
55.262	Nab_41402_c0_seq1|m.125450 comp41402_c0_seq1|g.125450 ORF comp41402_c0_seq1|g.125450 comp41402_c0_seq1|m.125450 type:5prime_partial len:99 (+) comp41402_c0_seq1:2-298(+)	-	Pseudocercospora fijiensis CIRAD86	Eukaryota_NO_Metazoa
55.262	Nab_39316_c0_seq1|m.122606 comp39316_c0_seq1|g.122606 ORF comp39316_c0_seq1|g.122606 comp39316_c0_seq1|m.122606 type:internal len:118 (+) comp39316_c0_seq1:3-353(+)	RRM_1	Naegleria gruberi strain NEG-M	Eukaryota_NO_Metazoa
55.262	Nab_14547_c0_seq1|m.39241 comp14547_c0_seq1|g.39241 ORF comp14547_c0_seq1|g.39241 comp14547_c0_seq1|m.39241 type:5prime_partial len:175 (+) comp14547_c0_seq1:1-525(+)	Cyt-b5	Rhizophagus irregularis DAOM 181602	Eukaryota_NO_Metazoa
55.262	Nab_12698_c0_seq1|m.35683 comp12698_c0_seq1|g.35683 ORF comp12698_c0_seq1|g.35683 comp12698_c0_seq1|m.35683 type:internal len:225 (+) comp12698_c0_seq1:2-673(+)	HSP70	Naegleria gruberi strain NEG-M	Eukaryota_NO_Metazoa
55.262	Nab_56114_c0_seq1|m.162263 comp56114_c0_seq1|g.162263 ORF comp56114_c0_seq1|g.162263 comp56114_c0_seq1|m.162263 type:complete len:263 (+) comp56114_c0_seq1:301-1089(+)	Pectate_lyase	Actinoplanes sp. SE50/110	Bacteria
54.9744	Nab_3373_c0_seq1|m.19954 comp3373_c0_seq1|g.19954 ORF comp3373_c0_seq1|g.19954 comp3373_c0_seq1|m.19954 type:internal len:122 (+) comp3373_c0_seq1:1-363(+)	tRNA-synt_1b	Micromonas sp. RCC299	Eukaryota_NO_Metazoa
54.9256	Nab_13432_c0_seq1|m.37136 comp13432_c0_seq1|g.37136 ORF comp13432_c0_seq1|g.37136 comp13432_c0_seq1|m.37136 type:internal len:245 (-) comp13432_c0_seq1:3-734(-)	Seryl_tRNA_N	Naegleria gruberi strain NEG-M	Eukaryota_NO_Metazoa
54.5689	Nab_52720_c0_seq1|m.141064 comp52720_c0_seq1|g.141064 ORF comp52720_c0_seq1|g.141064 comp52720_c0_seq1|m.141064 type:internal len:69 (+) comp52720_c0_seq1:2-205(+)	-	Dactylellina haptotyla CBS 200.50	Eukaryota_NO_Metazoa
54.5689	Nab_51041_c0_seq1|m.138869 comp51041_c0_seq1|g.138869 ORF comp51041_c0_seq1|g.138869 comp51041_c0_seq1|m.138869 type:internal len:79 (-) comp51041_c0_seq1:3-236(-)	Glyco_hydro_53	Oxalobacteraceae bacterium AB_14	Bacteria
54.1634	Nab_40396_c0_seq1|m.124087 comp40396_c0_seq1|g.124087 ORF comp40396_c0_seq1|g.124087 comp40396_c0_seq1|m.124087 type:internal len:155 (+) comp40396_c0_seq1:2-463(+)	Cation_ATPase_C	Naegleria gruberi strain NEG-M	Eukaryota_NO_Metazoa
54.0581	Nab_35316_c0_seq1|m.117229 comp35316_c0_seq1|g.117229 ORF comp35316_c0_seq1|g.117229 comp35316_c0_seq1|m.117229 type:internal len:237 (-) comp35316_c0_seq1:1-708(-)	-	Clavispora lusitaniae ATCC 42720	Eukaryota_NO_Metazoa
53.8757	Nab_54602_c0_seq1|m.151025 comp54602_c0_seq1|g.151025 ORF comp54602_c0_seq1|g.151025 comp54602_c0_seq1|m.151025 type:complete len:261 (-) comp54602_c0_seq1:175-957(-)	adh_short	Pseudomonas sp. GM41(2012)	Bacteria
53.8757	Nab_54603_c0_seq1|m.151028 comp54603_c0_seq1|g.151028 ORF comp54603_c0_seq1|g.151028 comp54603_c0_seq1|m.151028 type:complete len:261 (-) comp54603_c0_seq1:175-957(-)	adh_short	Pseudomonas sp. GM41(2012)	Bacteria
53.8757	Nab_14683_c0_seq1|m.39481 comp14683_c0_seq1|g.39481 ORF comp14683_c0_seq1|g.39481 comp14683_c0_seq1|m.39481 type:internal len:250 (+) comp14683_c0_seq1:1-747(+)	PUA	Naegleria gruberi strain NEG-M	Eukaryota_NO_Metazoa
53.6526	Nab_7727_c0_seq1|m.27012 comp7727_c0_seq1|g.27012 ORF comp7727_c0_seq1|g.27012 comp7727_c0_seq1|m.27012 type:internal len:73 (-) comp7727_c0_seq1:1-216(-)	GFO_IDH_MocA	Bipolaris sorokiniana ND90Pr	Eukaryota_NO_Metazoa
53.6526	Nab_44634_c0_seq1|m.129988 comp44634_c0_seq1|g.129988 ORF comp44634_c0_seq1|g.129988 comp44634_c0_seq1|m.129988 type:internal len:78 (+) comp44634_c0_seq1:3-233(+)	-	Tuber melanosporum Mel28	Eukaryota_NO_Metazoa
53.6526	Nab_45453_c0_seq1|m.131164 comp45453_c0_seq1|g.131164 ORF comp45453_c0_seq1|g.131164 comp45453_c0_seq1|m.131164 type:internal len:104 (-) comp45453_c0_seq1:3-311(-)	-	Colletotrichum gloeosporioides Nara gc5	Eukaryota_NO_Metazoa
53.6526	Nab_12586_c0_seq1|m.35500 comp12586_c0_seq1|g.35500 ORF comp12586_c0_seq1|g.35500 comp12586_c0_seq1|m.35500 type:5prime_partial len:346 (+) comp12586_c0_seq1:1-1038(+)	-	Clavispora lusitaniae ATCC 42720	Eukaryota_NO_Metazoa
53.4703	Nab_49807_c0_seq1|m.137082 comp49807_c0_seq1|g.137082 ORF comp49807_c0_seq1|g.137082 comp49807_c0_seq1|m.137082 type:internal len:103 (-) comp49807_c0_seq1:1-306(-)	DUF4066	Gloeophyllum trabeum ATCC 11539	Eukaryota_NO_Metazoa
53.4703	Nab_21197_c0_seq1|m.56101 comp21197_c0_seq1|g.56101 ORF comp21197_c0_seq1|g.56101 comp21197_c0_seq1|m.56101 type:5prime_partial len:292 (+) comp21197_c0_seq1:2-877(+)	Pectate_lyase	Actinopolyspora halophila	Bacteria
53.3649	Nab_133_c0_seq1|m.952 comp133_c0_seq1|g.952 ORF comp133_c0_seq1|g.952 comp133_c0_seq1|m.952 type:complete len:261 (-) comp133_c0_seq1:175-957(-)	adh_short	Pseudomonas amygdali	Bacteria
53.3649	Nab_3316_c0_seq1|m.19869 comp3316_c0_seq1|g.19869 ORF comp3316_c0_seq1|g.19869 comp3316_c0_seq1|m.19869 type:5prime_partial len:140 (-) comp3316_c0_seq1:59-478(-)	Aldo_ket_red	Exophiala dermatitidis NIH/UT8656	Eukaryota_NO_Metazoa
53.3161	Nab_4194_c0_seq1|m.21230 comp4194_c0_seq1|g.21230 ORF comp4194_c0_seq1|g.21230 comp4194_c0_seq1|m.21230 type:internal len:89 (+) comp4194_c0_seq1:2-265(+)	XFP_N	Piriformospora indica DSM 11827	Eukaryota_NO_Metazoa
53.3161	Nab_8211_c0_seq1|m.27791 comp8211_c0_seq1|g.27791 ORF comp8211_c0_seq1|g.27791 comp8211_c0_seq1|m.27791 type:internal len:118 (+) comp8211_c0_seq1:1-351(+)	hSac2	Naegleria gruberi strain NEG-M	Eukaryota_NO_Metazoa
53.1826	Nab_7033_c0_seq1|m.25911 comp7033_c0_seq1|g.25911 ORF comp7033_c0_seq1|g.25911 comp7033_c0_seq1|m.25911 type:internal len:177 (+) comp7033_c0_seq1:3-530(+)	VHP	Naegleria gruberi strain NEG-M	Eukaryota_NO_Metazoa
53.1826	Nab_39297_c0_seq1|m.122574 comp39297_c0_seq1|g.122574 ORF comp39297_c0_seq1|g.122574 comp39297_c0_seq1|m.122574 type:internal len:166 (+) comp39297_c0_seq1:2-496(+)	BAR	Naegleria gruberi strain NEG-M	Eukaryota_NO_Metazoa
53.1826	Nab_19980_c0_seq1|m.51970 comp19980_c0_seq1|g.51970 ORF comp19980_c0_seq1|g.51970 comp19980_c0_seq1|m.51970 type:5prime_partial len:202 (+) comp19980_c0_seq1:2-607(+)	-	Martelella mediterranea	Bacteria
52.9595	Nab_19092_c0_seq1|m.49431 comp19092_c0_seq1|g.49431 ORF comp19092_c0_seq1|g.49431 comp19092_c0_seq1|m.49431 type:internal len:308 (-) comp19092_c0_seq1:2-922(-)	SIR2	Verticillium dahliae VdLs.17	Eukaryota_NO_Metazoa
52.9595	Nab_13088_c0_seq1|m.36461 comp13088_c0_seq1|g.36461 ORF comp13088_c0_seq1|g.36461 comp13088_c0_seq1|m.36461 type:internal len:124 (-) comp13088_c0_seq1:2-370(-)	-	Acanthamoeba castellanii str. Neff	Eukaryota_NO_Metazoa
52.9595	Nab_32868_c0_seq1|m.113792 comp32868_c0_seq1|g.113792 ORF comp32868_c0_seq1|g.113792 comp32868_c0_seq1|m.113792 type:5prime_partial len:301 (+) comp32868_c0_seq1:3-905(+)	-	Naegleria gruberi strain NEG-M	Eukaryota_NO_Metazoa
52.9595	Nab_40992_c0_seq1|m.124899 comp40992_c0_seq1|g.124899 ORF comp40992_c0_seq1|g.124899 comp40992_c0_seq1|m.124899 type:internal len:92 (+) comp40992_c0_seq1:2-274(+)	-	Naegleria gruberi strain NEG-M	Eukaryota_NO_Metazoa
52.554	Nab_3889_c0_seq1|m.20729 comp3889_c0_seq1|g.20729 ORF comp3889_c0_seq1|g.20729 comp3889_c0_seq1|m.20729 type:internal len:302 (+) comp3889_c0_seq1:1-903(+)	ABC_membrane	Naegleria gruberi strain NEG-M	Eukaryota_NO_Metazoa
52.2663	Nab_6931_c0_seq1|m.25772 comp6931_c0_seq1|g.25772 ORF comp6931_c0_seq1|g.25772 comp6931_c0_seq1|m.25772 type:internal len:151 (-) comp6931_c0_seq1:2-451(-)	-	Naegleria gruberi strain NEG-M	Eukaryota_NO_Metazoa
51.8608	Nab_43980_c0_seq1|m.129071 comp43980_c0_seq1|g.129071 ORF comp43980_c0_seq1|g.129071 comp43980_c0_seq1|m.129071 type:internal len:170 (+) comp43980_c0_seq1:2-508(+)	SLIDE	Naegleria gruberi strain NEG-M	Eukaryota_NO_Metazoa
51.8608	Nab_18469_c0_seq1|m.47825 comp18469_c0_seq1|g.47825 ORF comp18469_c0_seq1|g.47825 comp18469_c0_seq1|m.47825 type:5prime_partial len:133 (-) comp18469_c0_seq1:97-495(-)	DPBB_1	Actinosynnema mirum DSM 43827	Bacteria
51.8608	Nab_44485_c0_seq1|m.129776 comp44485_c0_seq1|g.129776 ORF comp44485_c0_seq1|g.129776 comp44485_c0_seq1|m.129776 type:internal len:119 (-) comp44485_c0_seq1:1-354(-)	-	Dactylellina haptotyla CBS 200.50	Eukaryota_NO_Metazoa
51.5732	Nab_50835_c0_seq1|m.138587 comp50835_c0_seq1|g.138587 ORF comp50835_c0_seq1|g.138587 comp50835_c0_seq1|m.138587 type:internal len:88 (-) comp50835_c0_seq1:3-263(-)	-	Dactylellina haptotyla CBS 200.50	Eukaryota_NO_Metazoa
51.35	Nab_9939_c0_seq1|m.30763 comp9939_c0_seq1|g.30763 ORF comp9939_c0_seq1|g.30763 comp9939_c0_seq1|m.30763 type:3prime_partial len:516 (-) comp9939_c0_seq1:2-1546(-)	NOP5NT	Naegleria gruberi strain NEG-M	Eukaryota_NO_Metazoa
51.35	Nab_6165_c0_seq1|m.24461 comp6165_c0_seq1|g.24461 ORF comp6165_c0_seq1|g.24461 comp6165_c0_seq1|m.24461 type:internal len:82 (+) comp6165_c0_seq1:2-244(+)	-	Myxococcus xanthus DK 1622	Bacteria
51.35	Nab_2154_c0_seq1|m.15189 comp2154_c0_seq1|g.15189 ORF comp2154_c0_seq1|g.15189 comp2154_c0_seq1|m.15189 type:complete len:339 (-) comp2154_c0_seq1:911-1927(-)	AAA-ATPase_like	Fusobacterium gonidiaformans	Bacteria
50.7622	Nab_47040_c0_seq1|m.133268 comp47040_c0_seq1|g.133268 ORF comp47040_c0_seq1|g.133268 comp47040_c0_seq1|m.133268 type:internal len:80 (-) comp47040_c0_seq1:2-238(-)	-	Naegleria gruberi strain NEG-M	Eukaryota_NO_Metazoa
50.7622	Nab_8254_c0_seq1|m.27860 comp8254_c0_seq1|g.27860 ORF comp8254_c0_seq1|g.27860 comp8254_c0_seq1|m.27860 type:internal len:84 (-) comp8254_c0_seq1:3-251(-)	PUL	Dactylellina haptotyla CBS 200.50	Eukaryota_NO_Metazoa
50.7622	Nab_44121_c0_seq1|m.129282 comp44121_c0_seq1|g.129282 ORF comp44121_c0_seq1|g.129282 comp44121_c0_seq1|m.129282 type:internal len:140 (+) comp44121_c0_seq1:2-418(+)	-	Gaeumannomyces graminis var. tritici R3-111a-1	Eukaryota_NO_Metazoa
50.6569	Nab_6603_c0_seq1|m.25159 comp6603_c0_seq1|g.25159 ORF comp6603_c0_seq1|g.25159 comp6603_c0_seq1|m.25159 type:internal len:91 (+) comp6603_c0_seq1:3-272(+)	-	Naegleria gruberi strain NEG-M	Eukaryota_NO_Metazoa
50.6569	Nab_46589_c0_seq1|m.132695 comp46589_c0_seq1|g.132695 ORF comp46589_c0_seq1|g.132695 comp46589_c0_seq1|m.132695 type:complete len:87 (+) comp46589_c0_seq1:118-378(+)	HSP9_HSP12	Dichomitus squalens LYAD-421 SS1	Eukaryota_NO_Metazoa
50.6569	Nab_46949_c0_seq1|m.133166 comp46949_c0_seq1|g.133166 ORF comp46949_c0_seq1|g.133166 comp46949_c0_seq1|m.133166 type:3prime_partial len:78 (-) comp46949_c0_seq1:1-231(-)	Mit_KHE1	Pyronema omphalodes CBS 100304	Eukaryota_NO_Metazoa
50.6569	Nab_10356_c0_seq1|m.31464 comp10356_c0_seq1|g.31464 ORF comp10356_c0_seq1|g.31464 comp10356_c0_seq1|m.31464 type:internal len:109 (+) comp10356_c0_seq1:1-324(+)	-	Ostreococcus tauri	Eukaryota_NO_Metazoa
50.6569	Nab_14173_c0_seq1|m.38611 comp14173_c0_seq1|g.38611 ORF comp14173_c0_seq1|g.38611 comp14173_c0_seq1|m.38611 type:internal len:388 (+) comp14173_c0_seq1:1-1161(+)	-	Naegleria gruberi strain NEG-M	Eukaryota_NO_Metazoa
50.3692	Nab_14131_c0_seq1|m.38532 comp14131_c0_seq1|g.38532 ORF comp14131_c0_seq1|g.38532 comp14131_c0_seq1|m.38532 type:internal len:358 (+) comp14131_c0_seq1:3-1073(+)	FAD_binding_1	Naegleria gruberi strain NEG-M	Eukaryota_NO_Metazoa
50.146	Nab_15476_c0_seq1|m.41057 comp15476_c0_seq1|g.41057 ORF comp15476_c0_seq1|g.41057 comp15476_c0_seq1|m.41057 type:5prime_partial len:166 (-) comp15476_c0_seq1:40-537(-)	-	Naegleria fowleri	Eukaryota_NO_Metazoa
49.9637	Nab_40821_c0_seq1|m.124666 comp40821_c0_seq1|g.124666 ORF comp40821_c0_seq1|g.124666 comp40821_c0_seq1|m.124666 type:5prime_partial len:103 (+) comp40821_c0_seq1:2-310(+)	Inhibitor_I9	Aspergillus oryzae RIB40	Eukaryota_NO_Metazoa
49.9637	Nab_43694_c0_seq1|m.128657 comp43694_c0_seq1|g.128657 ORF comp43694_c0_seq1|g.128657 comp43694_c0_seq1|m.128657 type:internal len:105 (-) comp43694_c0_seq1:1-312(-)	Scramblase	Naegleria gruberi strain NEG-M	Eukaryota_NO_Metazoa
49.607	Nab_31551_c0_seq1|m.111800 comp31551_c0_seq1|g.111800 ORF comp31551_c0_seq1|g.111800 comp31551_c0_seq1|m.111800 type:internal len:354 (-) comp31551_c0_seq1:2-1060(-)	-	Thalassiosira oceanica	Eukaryota_NO_Metazoa
49.2706	Nab_51995_c0_seq1|m.140097 comp51995_c0_seq1|g.140097 ORF comp51995_c0_seq1|g.140097 comp51995_c0_seq1|m.140097 type:internal len:68 (-) comp51995_c0_seq1:2-202(-)	AsnA	Leptotrichia sp. oral taxon 215	Bacteria
49.2706	Nab_51141_c0_seq1|m.139015 comp51141_c0_seq1|g.139015 ORF comp51141_c0_seq1|g.139015 comp51141_c0_seq1|m.139015 type:internal len:70 (+) comp51141_c0_seq1:2-208(+)	-	Botryotinia fuckeliana BcDW1	Eukaryota_NO_Metazoa
49.2706	Nab_9656_c0_seq1|m.30296 comp9656_c0_seq1|g.30296 ORF comp9656_c0_seq1|g.30296 comp9656_c0_seq1|m.30296 type:internal len:80 (+) comp9656_c0_seq1:1-237(+)	GST_C	Agaricus bisporus var. burnettii JB137-S8	Eukaryota_NO_Metazoa
49.0474	Nab_52354_c0_seq1|m.140571 comp52354_c0_seq1|g.140571 ORF comp52354_c0_seq1|g.140571 comp52354_c0_seq1|m.140571 type:internal len:83 (+) comp52354_c0_seq1:3-248(+)	p450	Pyronema omphalodes CBS 100304	Eukaryota_NO_Metazoa
49.0474	Nab_32533_c0_seq1|m.113317 comp32533_c0_seq1|g.113317 ORF comp32533_c0_seq1|g.113317 comp32533_c0_seq1|m.113317 type:internal len:159 (+) comp32533_c0_seq1:2-475(+)	-	Dactylellina haptotyla CBS 200.50	Eukaryota_NO_Metazoa
48.7598	Nab_7976_c0_seq1|m.27438 comp7976_c0_seq1|g.27438 ORF comp7976_c0_seq1|g.27438 comp7976_c0_seq1|m.27438 type:internal len:257 (+) comp7976_c0_seq1:3-770(+)	HGTP_anticodon	Naegleria gruberi strain NEG-M	Eukaryota_NO_Metazoa
48.5774	Nab_7635_c0_seq1|m.26878 comp7635_c0_seq1|g.26878 ORF comp7635_c0_seq1|g.26878 comp7635_c0_seq1|m.26878 type:internal len:73 (-) comp7635_c0_seq1:1-216(-)	-	Talaromyces marneffei ATCC 18224	Eukaryota_NO_Metazoa
48.3543	Nab_14527_c0_seq1|m.39206 comp14527_c0_seq1|g.39206 ORF comp14527_c0_seq1|g.39206 comp14527_c0_seq1|m.39206 type:internal len:230 (+) comp14527_c0_seq1:2-688(+)	tRNA-synt_2b	Naegleria gruberi strain NEG-M	Eukaryota_NO_Metazoa
48.3543	Nab_3271_c0_seq1|m.19799 comp3271_c0_seq1|g.19799 ORF comp3271_c0_seq1|g.19799 comp3271_c0_seq1|m.19799 type:3prime_partial len:89 (-) comp3271_c0_seq1:3-266(-)	-	Naegleria gruberi strain NEG-M	Eukaryota_NO_Metazoa
48.3543	Nab_11938_c0_seq1|m.34199 comp11938_c0_seq1|g.34199 ORF comp11938_c0_seq1|g.34199 comp11938_c0_seq1|m.34199 type:internal len:121 (+) comp11938_c0_seq1:2-361(+)	-	Naegleria gruberi strain NEG-M	Eukaryota_NO_Metazoa
48.3543	Nab_45672_c0_seq1|m.131473 comp45672_c0_seq1|g.131473 ORF comp45672_c0_seq1|g.131473 comp45672_c0_seq1|m.131473 type:internal len:192 (-) comp45672_c0_seq1:1-573(-)	eIF2A	Naegleria gruberi strain NEG-M	Eukaryota_NO_Metazoa
48.2489	Nab_40369_c0_seq1|m.124044 comp40369_c0_seq1|g.124044 ORF comp40369_c0_seq1|g.124044 comp40369_c0_seq1|m.124044 type:internal len:166 (+) comp40369_c0_seq1:3-497(+)	tRNA-synt_2	Macrophomina phaseolina MS6	Eukaryota_NO_Metazoa
47.9488	Nab_15509_c0_seq1|m.41116 comp15509_c0_seq1|g.41116 ORF comp15509_c0_seq1|g.41116 comp15509_c0_seq1|m.41116 type:internal len:122 (+) comp15509_c0_seq1:1-363(+)	Thiolase_N	Leptosphaeria maculans JN3	Eukaryota_NO_Metazoa
47.6611	Nab_39621_c0_seq1|m.123018 comp39621_c0_seq1|g.123018 ORF comp39621_c0_seq1|g.123018 comp39621_c0_seq1|m.123018 type:internal len:85 (+) comp39621_c0_seq1:1-252(+)	FAE1_CUT1_RppA	Selaginella moellendorffii	Eukaryota_NO_Metazoa
47.2557	Nab_52293_c0_seq1|m.140494 comp52293_c0_seq1|g.140494 ORF comp52293_c0_seq1|g.140494 comp52293_c0_seq1|m.140494 type:internal len:73 (-) comp52293_c0_seq1:1-216(-)	-	Arthrobotrys oligospora ATCC 24927	Eukaryota_NO_Metazoa
47.2557	Nab_6510_c0_seq1|m.24994 comp6510_c0_seq1|g.24994 ORF comp6510_c0_seq1|g.24994 comp6510_c0_seq1|m.24994 type:internal len:78 (+) comp6510_c0_seq1:2-232(+)	-	Trichoderma atroviride IMI 206040	Eukaryota_NO_Metazoa
46.968	Nab_47332_c0_seq1|m.133634 comp47332_c0_seq1|g.133634 ORF comp47332_c0_seq1|g.133634 comp47332_c0_seq1|m.133634 type:internal len:98 (+) comp47332_c0_seq1:3-293(+)	-	Naegleria gruberi strain NEG-M	Eukaryota_NO_Metazoa
46.7448	Nab_31240_c0_seq1|m.111347 comp31240_c0_seq1|g.111347 ORF comp31240_c0_seq1|g.111347 comp31240_c0_seq1|m.111347 type:internal len:201 (+) comp31240_c0_seq1:3-602(+)	C2	Naegleria gruberi strain NEG-M	Eukaryota_NO_Metazoa
46.7448	Nab_238_c0_seq1|m.1830 comp238_c0_seq1|g.1830 ORF comp238_c0_seq1|g.1830 comp238_c0_seq1|m.1830 type:complete len:368 (-) comp238_c0_seq1:1001-2104(-)	AAA-ATPase_like	Fusobacterium nucleatum	Bacteria
46.7448	Nab_239_c0_seq1|m.1835 comp239_c0_seq1|g.1835 ORF comp239_c0_seq1|g.1835 comp239_c0_seq1|m.1835 type:complete len:368 (-) comp239_c0_seq1:1314-2417(-)	AAA-ATPase_like	Fusobacterium nucleatum	Bacteria
46.4572	Nab_43231_c0_seq1|m.127999 comp43231_c0_seq1|g.127999 ORF comp43231_c0_seq1|g.127999 comp43231_c0_seq1|m.127999 type:internal len:76 (-) comp43231_c0_seq1:3-227(-)	vATP-synt_AC39	Naegleria gruberi strain NEG-M	Eukaryota_NO_Metazoa
46.4084	Nab_49387_c0_seq1|m.136479 comp49387_c0_seq1|g.136479 ORF comp49387_c0_seq1|g.136479 comp49387_c0_seq1|m.136479 type:internal len:77 (-) comp49387_c0_seq1:2-229(-)	PRA1	Neurospora tetrasperma FGSC 2509	Eukaryota_NO_Metazoa
46.3394	Nab_12286_c0_seq1|m.34927 comp12286_c0_seq1|g.34927 ORF comp12286_c0_seq1|g.34927 comp12286_c0_seq1|m.34927 type:5prime_partial len:200 (+) comp12286_c0_seq1:2-601(+)	Ras	Naegleria gruberi strain NEG-M	Eukaryota_NO_Metazoa
46.2748	Nab_8079_c0_seq1|m.27603 comp8079_c0_seq1|g.27603 ORF comp8079_c0_seq1|g.27603 comp8079_c0_seq1|m.27603 type:internal len:159 (+) comp8079_c0_seq1:1-474(+)	-	Naegleria gruberi strain NEG-M	Eukaryota_NO_Metazoa
46.1571	Nab_53332_c0_seq1|m.142395 comp53332_c0_seq1|g.142395 ORF comp53332_c0_seq1|g.142395 comp53332_c0_seq1|m.142395 type:complete len:113 (-) comp53332_c0_seq1:140-478(-)	-	Dictyostelium purpureum	Eukaryota_NO_Metazoa
46.0517	Nab_37461_c0_seq1|m.120137 comp37461_c0_seq1|g.120137 ORF comp37461_c0_seq1|g.120137 comp37461_c0_seq1|m.120137 type:internal len:84 (-) comp37461_c0_seq1:2-250(-)	-	Naegleria gruberi strain NEG-M	Eukaryota_NO_Metazoa
46.0517	Nab_47819_c0_seq1|m.134284 comp47819_c0_seq1|g.134284 ORF comp47819_c0_seq1|g.134284 comp47819_c0_seq1|m.134284 type:internal len:73 (+) comp47819_c0_seq1:3-218(+)	-	Aspergillus clavatus NRRL 1	Eukaryota_NO_Metazoa
46.0517	Nab_4666_c0_seq1|m.21929 comp4666_c0_seq1|g.21929 ORF comp4666_c0_seq1|g.21929 comp4666_c0_seq1|m.21929 type:internal len:346 (+) comp4666_c0_seq1:3-1037(+)	ADH_N	Naegleria gruberi strain NEG-M	Eukaryota_NO_Metazoa
45.6462	Nab_48312_c0_seq1|m.134985 comp48312_c0_seq1|g.134985 ORF comp48312_c0_seq1|g.134985 comp48312_c0_seq1|m.134985 type:internal len:78 (+) comp48312_c0_seq1:3-233(+)	-	Taphrina deformans PYCC 5710	Eukaryota_NO_Metazoa
45.5409	Nab_21837_c0_seq1|m.58469 comp21837_c0_seq1|g.58469 ORF comp21837_c0_seq1|g.58469 comp21837_c0_seq1|m.58469 type:5prime_partial len:335 (+) comp21837_c0_seq1:3-1007(+)	Pantoate_ligase	Cryocola sp. 340MFSha3.1	Bacteria
45.3586	Nab_43043_c0_seq1|m.127731 comp43043_c0_seq1|g.127731 ORF comp43043_c0_seq1|g.127731 comp43043_c0_seq1|m.127731 type:5prime_partial len:88 (+) comp43043_c0_seq1:2-265(+)	Ribosomal_L18_c	Arthrobotrys oligospora ATCC 24927	Eukaryota_NO_Metazoa
45.3586	Nab_52278_c0_seq1|m.140474 comp52278_c0_seq1|g.140474 ORF comp52278_c0_seq1|g.140474 comp52278_c0_seq1|m.140474 type:internal len:76 (-) comp52278_c0_seq1:1-225(-)	Cerato-platanin	Dactylellina cionopaga	Eukaryota_NO_Metazoa
45.3586	Nab_41837_c0_seq1|m.126093 comp41837_c0_seq1|g.126093 ORF comp41837_c0_seq1|g.126093 comp41837_c0_seq1|m.126093 type:internal len:76 (-) comp41837_c0_seq1:3-227(-)	Vint	Rhizoctonia solani AG-1 IA	Eukaryota_NO_Metazoa
45.3586	Nab_35342_c0_seq1|m.117270 comp35342_c0_seq1|g.117270 ORF comp35342_c0_seq1|g.117270 comp35342_c0_seq1|m.117270 type:internal len:254 (+) comp35342_c0_seq1:3-761(+)	Mod_r	Naegleria gruberi strain NEG-M	Eukaryota_NO_Metazoa
44.9531	Nab_47190_c0_seq1|m.133443 comp47190_c0_seq1|g.133443 ORF comp47190_c0_seq1|g.133443 comp47190_c0_seq1|m.133443 type:internal len:83 (+) comp47190_c0_seq1:2-247(+)	-	Arthrobotrys oligospora ATCC 24927	Eukaryota_NO_Metazoa
44.9531	Nab_12010_c0_seq1|m.34339 comp12010_c0_seq1|g.34339 ORF comp12010_c0_seq1|g.34339 comp12010_c0_seq1|m.34339 type:internal len:89 (-) comp12010_c0_seq1:2-265(-)	BCS1_N	Dactylellina haptotyla CBS 200.50	Eukaryota_NO_Metazoa
44.6654	Nab_40220_c0_seq1|m.123860 comp40220_c0_seq1|g.123860 ORF comp40220_c0_seq1|g.123860 comp40220_c0_seq1|m.123860 type:3prime_partial len:74 (-) comp40220_c0_seq1:1-219(-)	adh_short	Talaromyces marneffei ATCC 18224	Eukaryota_NO_Metazoa
44.6654	Nab_7522_c0_seq1|m.26702 comp7522_c0_seq1|g.26702 ORF comp7522_c0_seq1|g.26702 comp7522_c0_seq1|m.26702 type:internal len:150 (+) comp7522_c0_seq1:1-447(+)	-	Naegleria gruberi strain NEG-M	Eukaryota_NO_Metazoa
44.4423	Nab_14517_c0_seq1|m.39188 comp14517_c0_seq1|g.39188 ORF comp14517_c0_seq1|g.39188 comp14517_c0_seq1|m.39188 type:internal len:81 (+) comp14517_c0_seq1:2-241(+)	-	Rhizoctonia solani AG-1 IA	Eukaryota_NO_Metazoa
44.2599	Nab_7601_c0_seq1|m.26829 comp7601_c0_seq1|g.26829 ORF comp7601_c0_seq1|g.26829 comp7601_c0_seq1|m.26829 type:internal len:113 (-) comp7601_c0_seq1:1-336(-)	-	Naegleria gruberi strain NEG-M	Eukaryota_NO_Metazoa
43.8545	Nab_39921_c0_seq1|m.123446 comp39921_c0_seq1|g.123446 ORF comp39921_c0_seq1|g.123446 comp39921_c0_seq1|m.123446 type:internal len:129 (+) comp39921_c0_seq1:2-385(+)	Ank_4	Naegleria gruberi strain NEG-M	Eukaryota_NO_Metazoa
43.7491	Nab_39907_c0_seq1|m.123430 comp39907_c0_seq1|g.123430 ORF comp39907_c0_seq1|g.123430 comp39907_c0_seq1|m.123430 type:internal len:148 (-) comp39907_c0_seq1:2-442(-)	ThiF	Naegleria gruberi strain NEG-M	Eukaryota_NO_Metazoa
43.7491	Nab_12009_c0_seq1|m.34335 comp12009_c0_seq1|g.34335 ORF comp12009_c0_seq1|g.34335 comp12009_c0_seq1|m.34335 type:internal len:102 (+) comp12009_c0_seq1:3-305(+)	BCS1_N	Arthrobotrys oligospora ATCC 24927	Eukaryota_NO_Metazoa
43.7491	Nab_32707_c0_seq1|m.113556 comp32707_c0_seq1|g.113556 ORF comp32707_c0_seq1|g.113556 comp32707_c0_seq1|m.113556 type:3prime_partial len:149 (-) comp32707_c0_seq1:3-446(-)	-	Exophiala dermatitidis NIH/UT8656	Eukaryota_NO_Metazoa
43.7491	Nab_51304_c0_seq1|m.139244 comp51304_c0_seq1|g.139244 ORF comp51304_c0_seq1|g.139244 comp51304_c0_seq1|m.139244 type:internal len:102 (-) comp51304_c0_seq1:3-305(-)	Ank_4	Naegleria gruberi strain NEG-M	Eukaryota_NO_Metazoa
43.7491	Nab_50563_c0_seq1|m.138197 comp50563_c0_seq1|g.138197 ORF comp50563_c0_seq1|g.138197 comp50563_c0_seq1|m.138197 type:internal len:92 (+) comp50563_c0_seq1:2-274(+)	-	Dactylellina haptotyla CBS 200.50	Eukaryota_NO_Metazoa
43.7491	Nab_18471_c0_seq1|m.47830 comp18471_c0_seq1|g.47830 ORF comp18471_c0_seq1|g.47830 comp18471_c0_seq1|m.47830 type:3prime_partial len:522 (+) comp18471_c0_seq1:143-1705(+)	-	Ophiostoma piceae UAMH 11346	Eukaryota_NO_Metazoa
43.526	Nab_19595_c0_seq1|m.50851 comp19595_c0_seq1|g.50851 ORF comp19595_c0_seq1|g.50851 comp19595_c0_seq1|m.50851 type:internal len:355 (+) comp19595_c0_seq1:1-1062(+)	Aldo_ket_red	Naegleria gruberi strain NEG-M	Eukaryota_NO_Metazoa
43.056	Nab_37510_c0_seq1|m.120215 comp37510_c0_seq1|g.120215 ORF comp37510_c0_seq1|g.120215 comp37510_c0_seq1|m.120215 type:5prime_partial len:123 (+) comp37510_c0_seq1:2-370(+)	Thioredoxin	Colletotrichum gloeosporioides Cg-14	Eukaryota_NO_Metazoa
43.056	Nab_30917_c0_seq1|m.110806 comp30917_c0_seq1|g.110806 ORF comp30917_c0_seq1|g.110806 comp30917_c0_seq1|m.110806 type:complete len:92 (+) comp30917_c0_seq1:73-348(+)	DUF2823	Pseudocercospora fijiensis CIRAD86	Eukaryota_NO_Metazoa
43.056	Nab_15808_c0_seq1|m.41680 comp15808_c0_seq1|g.41680 ORF comp15808_c0_seq1|g.41680 comp15808_c0_seq1|m.41680 type:internal len:366 (+) comp15808_c0_seq1:3-1097(+)	-	Pseudoalteromonas agarivorans	Bacteria
42.8328	Nab_11990_c0_seq1|m.34291 comp11990_c0_seq1|g.34291 ORF comp11990_c0_seq1|g.34291 comp11990_c0_seq1|m.34291 type:internal len:368 (-) comp11990_c0_seq1:3-1103(-)	RRM_1	Naegleria gruberi strain NEG-M	Eukaryota_NO_Metazoa
42.8328	Nab_13942_c0_seq1|m.38159 comp13942_c0_seq1|g.38159 ORF comp13942_c0_seq1|g.38159 comp13942_c0_seq1|m.38159 type:internal len:177 (+) comp13942_c0_seq1:2-529(+)	-	Mycobacterium rhodesiae NBB3	Bacteria
42.1397	Nab_30567_c0_seq1|m.107764 comp30567_c0_seq1|g.107764 ORF comp30567_c0_seq1|g.107764 comp30567_c0_seq1|m.107764 type:internal len:212 (-) comp30567_c0_seq1:1-633(-)	Isochorismatase	Fodinicurvata sediminis	Bacteria
42.0061	Nab_40148_c0_seq1|m.123768 comp40148_c0_seq1|g.123768 ORF comp40148_c0_seq1|g.123768 comp40148_c0_seq1|m.123768 type:internal len:142 (-) comp40148_c0_seq1:3-425(-)	RNA_ligase	Acanthamoeba castellanii str. Neff	Eukaryota_NO_Metazoa
41.9574	Nab_50961_c0_seq1|m.138756 comp50961_c0_seq1|g.138756 ORF comp50961_c0_seq1|g.138756 comp50961_c0_seq1|m.138756 type:internal len:69 (-) comp50961_c0_seq1:1-204(-)	-	Dactylellina haptotyla CBS 200.50	Eukaryota_NO_Metazoa
41.4465	Nab_32448_c0_seq1|m.113182 comp32448_c0_seq1|g.113182 ORF comp32448_c0_seq1|g.113182 comp32448_c0_seq1|m.113182 type:complete len:345 (-) comp32448_c0_seq1:49-1083(-)	WD40	Dictyostelium discoideum AX4	Eukaryota_NO_Metazoa
41.4465	Nab_11567_c0_seq1|m.33547 comp11567_c0_seq1|g.33547 ORF comp11567_c0_seq1|g.33547 comp11567_c0_seq1|m.33547 type:internal len:87 (-) comp11567_c0_seq1:3-260(-)	-	Dactylellina haptotyla CBS 200.50	Eukaryota_NO_Metazoa
41.4465	Nab_22562_c0_seq1|m.61481 comp22562_c0_seq1|g.61481 ORF comp22562_c0_seq1|g.61481 comp22562_c0_seq1|m.61481 type:5prime_partial len:849 (+) comp22562_c0_seq1:3-2549(+)	-	Rickettsiella grylli	Bacteria
41.1101	Nab_44282_c0_seq1|m.129497 comp44282_c0_seq1|g.129497 ORF comp44282_c0_seq1|g.129497 comp44282_c0_seq1|m.129497 type:internal len:127 (-) comp44282_c0_seq1:1-378(-)	-	Naegleria gruberi strain NEG-M	Eukaryota_NO_Metazoa
40.9357	Nab_31384_c0_seq1|m.111563 comp31384_c0_seq1|g.111563 ORF comp31384_c0_seq1|g.111563 comp31384_c0_seq1|m.111563 type:internal len:315 (+) comp31384_c0_seq1:1-942(+)	RRM_1	Eimeria tenella	Eukaryota_NO_Metazoa
40.7534	Nab_12337_c0_seq1|m.35024 comp12337_c0_seq1|g.35024 ORF comp12337_c0_seq1|g.35024 comp12337_c0_seq1|m.35024 type:internal len:70 (+) comp12337_c0_seq1:1-207(+)	-	Naegleria gruberi strain NEG-M	Eukaryota_NO_Metazoa
40.7534	Nab_36662_c0_seq1|m.119049 comp36662_c0_seq1|g.119049 ORF comp36662_c0_seq1|g.119049 comp36662_c0_seq1|m.119049 type:internal len:394 (-) comp36662_c0_seq1:2-1180(-)	CH	Naegleria gruberi strain NEG-M	Eukaryota_NO_Metazoa
40.5302	Nab_43221_c0_seq1|m.127984 comp43221_c0_seq1|g.127984 ORF comp43221_c0_seq1|g.127984 comp43221_c0_seq1|m.127984 type:internal len:183 (+) comp43221_c0_seq1:1-546(+)	KH_1	Naegleria gruberi strain NEG-M	Eukaryota_NO_Metazoa
40.3479	Nab_7634_c0_seq1|m.26875 comp7634_c0_seq1|g.26875 ORF comp7634_c0_seq1|g.26875 comp7634_c0_seq1|m.26875 type:internal len:83 (+) comp7634_c0_seq1:3-248(+)	-	Stereum hirsutum FP-91666 SS1	Eukaryota_NO_Metazoa
40.3479	Nab_30167_c0_seq1|m.104199 comp30167_c0_seq1|g.104199 ORF comp30167_c0_seq1|g.104199 comp30167_c0_seq1|m.104199 type:complete len:442 (-) comp30167_c0_seq1:909-2234(-)	-	Klebsiella variicola CAG:634	Bacteria
40.2426	Nab_19264_c0_seq1|m.49910 comp19264_c0_seq1|g.49910 ORF comp19264_c0_seq1|g.49910 comp19264_c0_seq1|m.49910 type:complete len:224 (-) comp19264_c0_seq1:363-1034(-)	-	Clavispora lusitaniae ATCC 42720	Eukaryota_NO_Metazoa
40.0602	Nab_52415_c0_seq1|m.140655 comp52415_c0_seq1|g.140655 ORF comp52415_c0_seq1|g.140655 comp52415_c0_seq1|m.140655 type:internal len:90 (-) comp52415_c0_seq1:1-267(-)	EF-hand_8	Naegleria gruberi strain NEG-M	Eukaryota_NO_Metazoa
40.0602	Nab_40315_c0_seq1|m.123973 comp40315_c0_seq1|g.123973 ORF comp40315_c0_seq1|g.123973 comp40315_c0_seq1|m.123973 type:5prime_partial len:138 (+) comp40315_c0_seq1:3-416(+)	V-ATPase_H_C	Naegleria gruberi strain NEG-M	Eukaryota_NO_Metazoa
40.0602	Nab_12971_c0_seq1|m.36231 comp12971_c0_seq1|g.36231 ORF comp12971_c0_seq1|g.36231 comp12971_c0_seq1|m.36231 type:5prime_partial len:185 (-) comp12971_c0_seq1:12-566(-)	DIL	Naegleria gruberi strain NEG-M	Eukaryota_NO_Metazoa
39.8371	Nab_51323_c0_seq1|m.139265 comp51323_c0_seq1|g.139265 ORF comp51323_c0_seq1|g.139265 comp51323_c0_seq1|m.139265 type:internal len:82 (+) comp51323_c0_seq1:2-244(+)	RWP-RK	Naegleria gruberi strain NEG-M	Eukaryota_NO_Metazoa
39.6548	Nab_52754_c0_seq1|m.141126 comp52754_c0_seq1|g.141126 ORF comp52754_c0_seq1|g.141126 comp52754_c0_seq1|m.141126 type:internal len:77 (-) comp52754_c0_seq1:1-228(-)	-	Arthrobotrys oligospora ATCC 24927	Eukaryota_NO_Metazoa
39.3671	Nab_39471_c0_seq1|m.122822 comp39471_c0_seq1|g.122822 ORF comp39471_c0_seq1|g.122822 comp39471_c0_seq1|m.122822 type:internal len:74 (+) comp39471_c0_seq1:3-221(+)	-	Rhizophagus irregularis DAOM 181602	Eukaryota_NO_Metazoa
39.2493	Nab_53080_c0_seq1|m.141591 comp53080_c0_seq1|g.141591 ORF comp53080_c0_seq1|g.141591 comp53080_c0_seq1|m.141591 type:internal len:71 (-) comp53080_c0_seq1:1-210(-)	PAP_RNA-bind	Dactylellina haptotyla CBS 200.50	Eukaryota_NO_Metazoa
39.1439	Nab_22011_c0_seq1|m.59223 comp22011_c0_seq1|g.59223 ORF comp22011_c0_seq1|g.59223 comp22011_c0_seq1|m.59223 type:complete len:165 (-) comp22011_c0_seq1:341-835(-)	DUF1772	Hyphomicrobium denitrificans ATCC 51888	Bacteria
39.1439	Nab_59449_c0_seq1|m.190935 comp59449_c0_seq1|g.190935 ORF comp59449_c0_seq1|g.190935 comp59449_c0_seq1|m.190935 type:complete len:653 (+) comp59449_c0_seq1:551-2509(+)	-	Myxococcus xanthus DK 1622	Bacteria
39.1439	Nab_23221_c0_seq1|m.64387 comp23221_c0_seq1|g.64387 ORF comp23221_c0_seq1|g.64387 comp23221_c0_seq1|m.64387 type:5prime_partial len:175 (-) comp23221_c0_seq1:230-754(-)	Tub_2	Clostridium tunisiense	Bacteria
38.9208	Nab_31921_c0_seq1|m.112357 comp31921_c0_seq1|g.112357 ORF comp31921_c0_seq1|g.112357 comp31921_c0_seq1|m.112357 type:internal len:143 (-) comp31921_c0_seq1:3-428(-)	EF-hand_7	Naegleria gruberi strain NEG-M	Eukaryota_NO_Metazoa
38.4508	Nab_36238_c0_seq1|m.118452 comp36238_c0_seq1|g.118452 ORF comp36238_c0_seq1|g.118452 comp36238_c0_seq1|m.118452 type:internal len:123 (-) comp36238_c0_seq1:1-366(-)	CFEM	Rhizoctonia solani AG-1 IA	Eukaryota_NO_Metazoa
38.4508	Nab_39449_c0_seq1|m.122802 comp39449_c0_seq1|g.122802 ORF comp39449_c0_seq1|g.122802 comp39449_c0_seq1|m.122802 type:internal len:168 (-) comp39449_c0_seq1:1-501(-)	-	Pyronema omphalodes CBS 100304	Eukaryota_NO_Metazoa
38.4508	Nab_23173_c0_seq1|m.64181 comp23173_c0_seq1|g.64181 ORF comp23173_c0_seq1|g.64181 comp23173_c0_seq1|m.64181 type:5prime_partial len:169 (+) comp23173_c0_seq1:2-508(+)	AIG2	Blastomonas sp. AAP53	Bacteria
38.4508	Nab_14880_c0_seq1|m.39876 comp14880_c0_seq1|g.39876 ORF comp14880_c0_seq1|g.39876 comp14880_c0_seq1|m.39876 type:complete len:191 (-) comp14880_c0_seq1:72-644(-)	-	Dactylellina haptotyla CBS 200.50	Eukaryota_NO_Metazoa
38.3454	Nab_4553_c0_seq1|m.21776 comp4553_c0_seq1|g.21776 ORF comp4553_c0_seq1|g.21776 comp4553_c0_seq1|m.21776 type:internal len:122 (-) comp4553_c0_seq1:1-363(-)	EF-hand_8	Naegleria gruberi strain NEG-M	Eukaryota_NO_Metazoa
38.2277	Nab_12414_c0_seq1|m.35157 comp12414_c0_seq1|g.35157 ORF comp12414_c0_seq1|g.35157 comp12414_c0_seq1|m.35157 type:complete len:328 (-) comp12414_c0_seq1:111-1094(-)	Ribosomal_L10	Naegleria gruberi strain NEG-M	Eukaryota_NO_Metazoa
38.0453	Nab_3229_c0_seq1|m.19734 comp3229_c0_seq1|g.19734 ORF comp3229_c0_seq1|g.19734 comp3229_c0_seq1|m.19734 type:internal len:169 (-) comp3229_c0_seq1:1-504(-)	PCI	Naegleria gruberi strain NEG-M	Eukaryota_NO_Metazoa
38.0453	Nab_40485_c0_seq1|m.124185 comp40485_c0_seq1|g.124185 ORF comp40485_c0_seq1|g.124185 comp40485_c0_seq1|m.124185 type:internal len:86 (-) comp40485_c0_seq1:1-255(-)	-	Naegleria gruberi strain NEG-M	Eukaryota_NO_Metazoa
38.0453	Nab_23248_c0_seq1|m.64487 comp23248_c0_seq1|g.64487 ORF comp23248_c0_seq1|g.64487 comp23248_c0_seq1|m.64487 type:internal len:87 (+) comp23248_c0_seq1:1-258(+)	Ank_2	Trichomonas vaginalis G3	Eukaryota_NO_Metazoa
38.0453	Nab_26353_c0_seq1|m.80517 comp26353_c0_seq1|g.80517 ORF comp26353_c0_seq1|g.80517 comp26353_c0_seq1|m.80517 type:3prime_partial len:267 (-) comp26353_c0_seq1:1-798(-)	TPR_11	Auricularia delicata TFB-10046 SS5	Eukaryota_NO_Metazoa
37.7577	Nab_4025_c0_seq1|m.20948 comp4025_c0_seq1|g.20948 ORF comp4025_c0_seq1|g.20948 comp4025_c0_seq1|m.20948 type:5prime_partial len:92 (-) comp4025_c0_seq1:38-313(-)	-	Talaromyces stipitatus ATCC 10500	Eukaryota_NO_Metazoa
37.7577	Nab_27998_c0_seq1|m.89744 comp27998_c0_seq1|g.89744 ORF comp27998_c0_seq1|g.89744 comp27998_c0_seq1|m.89744 type:3prime_partial len:164 (+) comp27998_c0_seq1:17-505(+)	Pectate_lyase	Streptomyces turgidiscabies	Bacteria
37.6887	Nab_5825_c0_seq1|m.23855 comp5825_c0_seq1|g.23855 ORF comp5825_c0_seq1|g.23855 comp5825_c0_seq1|m.23855 type:internal len:116 (-) comp5825_c0_seq1:3-347(-)	-	Arthrobotrys oligospora ATCC 24927	Eukaryota_NO_Metazoa
37.5345	Nab_8518_c0_seq1|m.28313 comp8518_c0_seq1|g.28313 ORF comp8518_c0_seq1|g.28313 comp8518_c0_seq1|m.28313 type:internal len:72 (-) comp8518_c0_seq1:2-214(-)	Peptidase_S10	Naegleria fowleri	Eukaryota_NO_Metazoa
37.5345	Nab_46262_c0_seq1|m.132245 comp46262_c0_seq1|g.132245 ORF comp46262_c0_seq1|g.132245 comp46262_c0_seq1|m.132245 type:internal len:74 (+) comp46262_c0_seq1:2-220(+)	XendoU	Naegleria gruberi strain NEG-M	Eukaryota_NO_Metazoa
37.5345	Nab_29679_c0_seq1|m.100952 comp29679_c0_seq1|g.100952 ORF comp29679_c0_seq1|g.100952 comp29679_c0_seq1|m.100952 type:3prime_partial len:306 (-) comp29679_c0_seq1:3-917(-)	-	Prevotella sp. CAG:873	Bacteria
37.3522	Nab_43768_c0_seq1|m.128777 comp43768_c0_seq1|g.128777 ORF comp43768_c0_seq1|g.128777 comp43768_c0_seq1|m.128777 type:internal len:68 (-) comp43768_c0_seq1:2-202(-)	-	Rhizoctonia solani AG-1 IA	Eukaryota_NO_Metazoa
37.3522	Nab_14895_c0_seq1|m.39899 comp14895_c0_seq1|g.39899 ORF comp14895_c0_seq1|g.39899 comp14895_c0_seq1|m.39899 type:3prime_partial len:203 (+) comp14895_c0_seq1:33-638(+)	-	Naegleria gruberi strain NEG-M	Eukaryota_NO_Metazoa
37.3522	Nab_37907_c0_seq1|m.120795 comp37907_c0_seq1|g.120795 ORF comp37907_c0_seq1|g.120795 comp37907_c0_seq1|m.120795 type:internal len:154 (+) comp37907_c0_seq1:3-461(+)	-	Arthrobotrys oligospora ATCC 24927	Eukaryota_NO_Metazoa
37.3522	Nab_46516_c0_seq1|m.132610 comp46516_c0_seq1|g.132610 ORF comp46516_c0_seq1|g.132610 comp46516_c0_seq1|m.132610 type:internal len:87 (+) comp46516_c0_seq1:2-259(+)	-	Byssochlamys spectabilis No. 5	Eukaryota_NO_Metazoa
37.3522	Nab_44322_c0_seq1|m.129551 comp44322_c0_seq1|g.129551 ORF comp44322_c0_seq1|g.129551 comp44322_c0_seq1|m.129551 type:3prime_partial len:113 (-) comp44322_c0_seq1:1-336(-)	-	Rhizoctonia solani AG-1 IB	Eukaryota_NO_Metazoa
37.198	Nab_15724_c0_seq1|m.41506 comp15724_c0_seq1|g.41506 ORF comp15724_c0_seq1|g.41506 comp15724_c0_seq1|m.41506 type:internal len:96 (-) comp15724_c0_seq1:2-286(-)	-	Fusarium graminearum PH-1	Eukaryota_NO_Metazoa
37.198	Nab_44010_c0_seq1|m.129115 comp44010_c0_seq1|g.129115 ORF comp44010_c0_seq1|g.129115 comp44010_c0_seq1|m.129115 type:internal len:84 (+) comp44010_c0_seq1:3-251(+)	-	Aspergillus niger CBS 513.88	Eukaryota_NO_Metazoa
37.1778	Nab_15210_c0_seq1|m.40517 comp15210_c0_seq1|g.40517 ORF comp15210_c0_seq1|g.40517 comp15210_c0_seq1|m.40517 type:internal len:188 (+) comp15210_c0_seq1:1-561(+)	tRNA-synt_2	Naegleria gruberi strain NEG-M	Eukaryota_NO_Metazoa
37.0645	Nab_17621_c0_seq1|m.45634 comp17621_c0_seq1|g.45634 ORF comp17621_c0_seq1|g.45634 comp17621_c0_seq1|m.45634 type:internal len:109 (+) comp17621_c0_seq1:2-325(+)	Ribosomal_L36e	Naegleria gruberi strain NEG-M	Eukaryota_NO_Metazoa
36.9467	Nab_59287_c0_seq1|m.189325 comp59287_c0_seq1|g.189325 ORF comp59287_c0_seq1|g.189325 comp59287_c0_seq1|m.189325 type:3prime_partial len:156 (-) comp59287_c0_seq1:1-465(-)	Tub_2	Clostridium sp. BL8	Bacteria
36.8414	Nab_16504_c0_seq1|m.43211 comp16504_c0_seq1|g.43211 ORF comp16504_c0_seq1|g.43211 comp16504_c0_seq1|m.43211 type:internal len:82 (-) comp16504_c0_seq1:3-245(-)	-	Rhizoctonia solani AG-1 IA	Eukaryota_NO_Metazoa
36.8414	Nab_14121_c0_seq1|m.38511 comp14121_c0_seq1|g.38511 ORF comp14121_c0_seq1|g.38511 comp14121_c0_seq1|m.38511 type:internal len:150 (+) comp14121_c0_seq1:2-448(+)	-	Naegleria gruberi strain NEG-M	Eukaryota_NO_Metazoa
36.4359	Nab_42980_c0_seq1|m.127639 comp42980_c0_seq1|g.127639 ORF comp42980_c0_seq1|g.127639 comp42980_c0_seq1|m.127639 type:internal len:128 (-) comp42980_c0_seq1:1-381(-)	Hydrolase	Rhizophagus irregularis DAOM 181602	Eukaryota_NO_Metazoa
36.4359	Nab_43648_c0_seq1|m.128606 comp43648_c0_seq1|g.128606 ORF comp43648_c0_seq1|g.128606 comp43648_c0_seq1|m.128606 type:3prime_partial len:146 (-) comp43648_c0_seq1:3-437(-)	eIF-3c_N	Naegleria gruberi strain NEG-M	Eukaryota_NO_Metazoa
36.3714	Nab_15931_c0_seq1|m.41975 comp15931_c0_seq1|g.41975 ORF comp15931_c0_seq1|g.41975 comp15931_c0_seq1|m.41975 type:internal len:140 (+) comp15931_c0_seq1:1-417(+)	HSP70	Naegleria gruberi strain NEG-M	Eukaryota_NO_Metazoa
36.1482	Nab_4366_c0_seq1|m.21504 comp4366_c0_seq1|g.21504 ORF comp4366_c0_seq1|g.21504 comp4366_c0_seq1|m.21504 type:internal len:101 (+) comp4366_c0_seq1:1-300(+)	-	Naegleria gruberi strain NEG-M	Eukaryota_NO_Metazoa
36.1482	Nab_60725_c0_seq1|m.205982 comp60725_c0_seq1|g.205982 ORF comp60725_c0_seq1|g.205982 comp60725_c0_seq1|m.205982 type:internal len:83 (-) comp60725_c0_seq1:1-246(-)	-	Rhizoctonia solani AG-1 IA	Eukaryota_NO_Metazoa
36.1482	Nab_35695_c0_seq1|m.117734 comp35695_c0_seq1|g.117734 ORF comp35695_c0_seq1|g.117734 comp35695_c0_seq1|m.117734 type:internal len:127 (-) comp35695_c0_seq1:2-379(-)	-	Dactylellina haptotyla CBS 200.50	Eukaryota_NO_Metazoa
36.1482	Nab_35202_c0_seq1|m.117058 comp35202_c0_seq1|g.117058 ORF comp35202_c0_seq1|g.117058 comp35202_c0_seq1|m.117058 type:3prime_partial len:141 (+) comp35202_c0_seq1:79-498(+)	ATG27	Tuber melanosporum Mel28	Eukaryota_NO_Metazoa
36.1482	Nab_16042_c0_seq1|m.42209 comp16042_c0_seq1|g.42209 ORF comp16042_c0_seq1|g.42209 comp16042_c0_seq1|m.42209 type:5prime_partial len:165 (-) comp16042_c0_seq1:80-574(-)	Methyltransf_23	uncultured bacterium	Bacteria
36.1482	Nab_9975_c0_seq1|m.30824 comp9975_c0_seq1|g.30824 ORF comp9975_c0_seq1|g.30824 comp9975_c0_seq1|m.30824 type:internal len:306 (-) comp9975_c0_seq1:2-916(-)	Abhydrolase_6	Bdellovibrio exovorus JSS	Bacteria
36.0429	Nab_18590_c0_seq1|m.48107 comp18590_c0_seq1|g.48107 ORF comp18590_c0_seq1|g.48107 comp18590_c0_seq1|m.48107 type:3prime_partial len:236 (-) comp18590_c0_seq1:1-705(-)	-	Saccharomyces cerevisiae S288c	Eukaryota_NO_Metazoa
35.9251	Nab_52765_c0_seq1|m.141137 comp52765_c0_seq1|g.141137 ORF comp52765_c0_seq1|g.141137 comp52765_c0_seq1|m.141137 type:internal len:92 (-) comp52765_c0_seq1:1-273(-)	FH2	Naegleria gruberi strain NEG-M	Eukaryota_NO_Metazoa
35.7427	Nab_40445_c0_seq1|m.124156 comp40445_c0_seq1|g.124156 ORF comp40445_c0_seq1|g.124156 comp40445_c0_seq1|m.124156 type:internal len:82 (-) comp40445_c0_seq1:2-244(-)	-	Arthrobotrys oligospora ATCC 24927	Eukaryota_NO_Metazoa
35.7427	Nab_44462_c0_seq1|m.129732 comp44462_c0_seq1|g.129732 ORF comp44462_c0_seq1|g.129732 comp44462_c0_seq1|m.129732 type:internal len:73 (-) comp44462_c0_seq1:1-216(-)	-	Endocarpon pusillum Z07020	Eukaryota_NO_Metazoa
35.7427	Nab_39557_c0_seq1|m.122935 comp39557_c0_seq1|g.122935 ORF comp39557_c0_seq1|g.122935 comp39557_c0_seq1|m.122935 type:internal len:100 (-) comp39557_c0_seq1:1-297(-)	-	Rhizoctonia solani AG-1 IB	Eukaryota_NO_Metazoa
35.6374	Nab_17668_c0_seq1|m.45749 comp17668_c0_seq1|g.45749 ORF comp17668_c0_seq1|g.45749 comp17668_c0_seq1|m.45749 type:3prime_partial len:137 (+) comp17668_c0_seq1:15-422(+)	NOP5NT	Naegleria gruberi strain NEG-M	Eukaryota_NO_Metazoa
35.4551	Nab_41503_c0_seq1|m.125600 comp41503_c0_seq1|g.125600 ORF comp41503_c0_seq1|g.125600 comp41503_c0_seq1|m.125600 type:5prime_partial len:99 (-) comp41503_c0_seq1:86-382(-)	Cofilin_ADF	Arthrobotrys oligospora ATCC 24927	Eukaryota_NO_Metazoa
35.4551	Nab_712_c0_seq1|m.5550 comp712_c0_seq1|g.5550 ORF comp712_c0_seq1|g.5550 comp712_c0_seq1|m.5550 type:complete len:87 (-) comp712_c0_seq1:45-305(-)	-	Brachyspira hyodysenteriae WA1	Bacteria
35.2319	Nab_8757_c0_seq1|m.28682 comp8757_c0_seq1|g.28682 ORF comp8757_c0_seq1|g.28682 comp8757_c0_seq1|m.28682 type:internal len:69 (+) comp8757_c0_seq1:2-205(+)	-	Naegleria gruberi strain NEG-M	Eukaryota_NO_Metazoa
35.2319	Nab_47087_c0_seq1|m.133327 comp47087_c0_seq1|g.133327 ORF comp47087_c0_seq1|g.133327 comp47087_c0_seq1|m.133327 type:internal len:81 (+) comp47087_c0_seq1:2-241(+)	-	Fusarium oxysporum f. sp. cubense race 4	Eukaryota_NO_Metazoa
35.2319	Nab_14355_c0_seq1|m.38924 comp14355_c0_seq1|g.38924 ORF comp14355_c0_seq1|g.38924 comp14355_c0_seq1|m.38924 type:internal len:100 (-) comp14355_c0_seq1:3-299(-)	Arrestin_C	Naegleria gruberi strain NEG-M	Eukaryota_NO_Metazoa
35.0496	Nab_6566_c0_seq1|m.25097 comp6566_c0_seq1|g.25097 ORF comp6566_c0_seq1|g.25097 comp6566_c0_seq1|m.25097 type:internal len:128 (-) comp6566_c0_seq1:3-383(-)	Linker_histone	Arthrobotrys oligospora ATCC 24927	Eukaryota_NO_Metazoa
35.0496	Nab_38399_c0_seq1|m.121451 comp38399_c0_seq1|g.121451 ORF comp38399_c0_seq1|g.121451 comp38399_c0_seq1|m.121451 type:complete len:98 (-) comp38399_c0_seq1:9-302(-)	-	Naegleria gruberi strain NEG-M	Eukaryota_NO_Metazoa
35.0496	Nab_49867_c0_seq1|m.137163 comp49867_c0_seq1|g.137163 ORF comp49867_c0_seq1|g.137163 comp49867_c0_seq1|m.137163 type:internal len:129 (+) comp49867_c0_seq1:1-384(+)	-	Naegleria gruberi strain NEG-M	Eukaryota_NO_Metazoa
34.7619	Nab_47872_c0_seq1|m.134357 comp47872_c0_seq1|g.134357 ORF comp47872_c0_seq1|g.134357 comp47872_c0_seq1|m.134357 type:internal len:86 (-) comp47872_c0_seq1:1-255(-)	ABC2_membrane	Naegleria gruberi strain NEG-M	Eukaryota_NO_Metazoa
34.6441	Nab_34896_c0_seq1|m.116642 comp34896_c0_seq1|g.116642 ORF comp34896_c0_seq1|g.116642 comp34896_c0_seq1|m.116642 type:complete len:194 (-) comp34896_c0_seq1:4-585(-)	-	Dactylellina haptotyla CBS 200.50	Eukaryota_NO_Metazoa
34.6441	Nab_5379_c0_seq1|m.23115 comp5379_c0_seq1|g.23115 ORF comp5379_c0_seq1|g.23115 comp5379_c0_seq1|m.23115 type:internal len:133 (+) comp5379_c0_seq1:2-397(+)	Mpp10	Naegleria gruberi strain NEG-M	Eukaryota_NO_Metazoa
34.5388	Nab_16381_c0_seq1|m.42952 comp16381_c0_seq1|g.42952 ORF comp16381_c0_seq1|g.42952 comp16381_c0_seq1|m.42952 type:internal len:126 (+) comp16381_c0_seq1:2-376(+)	-	Naegleria gruberi strain NEG-M	Eukaryota_NO_Metazoa
34.5388	Nab_42936_c0_seq1|m.127582 comp42936_c0_seq1|g.127582 ORF comp42936_c0_seq1|g.127582 comp42936_c0_seq1|m.127582 type:internal len:180 (+) comp42936_c0_seq1:1-537(+)	V-SNARE	Naegleria gruberi strain NEG-M	Eukaryota_NO_Metazoa
34.4052	Nab_43705_c0_seq1|m.128675 comp43705_c0_seq1|g.128675 ORF comp43705_c0_seq1|g.128675 comp43705_c0_seq1|m.128675 type:3prime_partial len:129 (+) comp43705_c0_seq1:12-395(+)	RNA_ligase	Naegleria gruberi strain NEG-M	Eukaryota_NO_Metazoa
34.3156	Nab_48234_c0_seq1|m.134875 comp48234_c0_seq1|g.134875 ORF comp48234_c0_seq1|g.134875 comp48234_c0_seq1|m.134875 type:internal len:88 (-) comp48234_c0_seq1:3-263(-)	-	Naegleria gruberi strain NEG-M	Eukaryota_NO_Metazoa
34.1333	Nab_21639_c0_seq1|m.57732 comp21639_c0_seq1|g.57732 ORF comp21639_c0_seq1|g.57732 comp21639_c0_seq1|m.57732 type:complete len:219 (+) comp21639_c0_seq1:106-762(+)	Glyco_hydro_25	Capsaspora owczarzaki ATCC 30864	Eukaryota_NO_Metazoa
34.1333	Nab_34093_c0_seq1|m.115518 comp34093_c0_seq1|g.115518 ORF comp34093_c0_seq1|g.115518 comp34093_c0_seq1|m.115518 type:internal len:298 (+) comp34093_c0_seq1:2-892(+)	-	Naegleria gruberi strain NEG-M	Eukaryota_NO_Metazoa
33.8456	Nab_52996_c0_seq1|m.141473 comp52996_c0_seq1|g.141473 ORF comp52996_c0_seq1|g.141473 comp52996_c0_seq1|m.141473 type:internal len:68 (-) comp52996_c0_seq1:2-202(-)	-	Dactylellina haptotyla CBS 200.50	Eukaryota_NO_Metazoa
33.8456	Nab_50653_c0_seq1|m.138333 comp50653_c0_seq1|g.138333 ORF comp50653_c0_seq1|g.138333 comp50653_c0_seq1|m.138333 type:internal len:75 (+) comp50653_c0_seq1:3-224(+)	-	Metarhizium anisopliae ARSEF 23	Eukaryota_NO_Metazoa
33.8456	Nab_13559_c0_seq1|m.37390 comp13559_c0_seq1|g.37390 ORF comp13559_c0_seq1|g.37390 comp13559_c0_seq1|m.37390 type:internal len:139 (-) comp13559_c0_seq1:1-414(-)	DUF3050	Granulicella tundricola MP5ACTX9	Bacteria
33.8456	Nab_39033_c0_seq1|m.122242 comp39033_c0_seq1|g.122242 ORF comp39033_c0_seq1|g.122242 comp39033_c0_seq1|m.122242 type:internal len:143 (-) comp39033_c0_seq1:3-428(-)	-	Acanthamoeba castellanii str. Neff	Eukaryota_NO_Metazoa
33.8456	Nab_6738_c0_seq1|m.25407 comp6738_c0_seq1|g.25407 ORF comp6738_c0_seq1|g.25407 comp6738_c0_seq1|m.25407 type:internal len:105 (+) comp6738_c0_seq1:1-312(+)	-	Penicillium oxalicum 114-2	Eukaryota_NO_Metazoa
33.8456	Nab_31442_c0_seq1|m.111644 comp31442_c0_seq1|g.111644 ORF comp31442_c0_seq1|g.111644 comp31442_c0_seq1|m.111644 type:complete len:127 (-) comp31442_c0_seq1:200-580(-)	-	Arthrobotrys oligospora ATCC 24927	Eukaryota_NO_Metazoa
33.8456	Nab_16992_c0_seq1|m.44235 comp16992_c0_seq1|g.44235 ORF comp16992_c0_seq1|g.44235 comp16992_c0_seq1|m.44235 type:5prime_partial len:462 (+) comp16992_c0_seq1:3-1388(+)	DUF3533	Agaricus bisporus var. bisporus H97	Eukaryota_NO_Metazoa
33.6225	Nab_32816_c0_seq1|m.113709 comp32816_c0_seq1|g.113709 ORF comp32816_c0_seq1|g.113709 comp32816_c0_seq1|m.113709 type:5prime_partial len:369 (-) comp32816_c0_seq1:2-1108(-)	Na_H_Exchanger	Naegleria gruberi strain NEG-M	Eukaryota_NO_Metazoa
33.6225	Nab_27428_c0_seq1|m.86342 comp27428_c0_seq1|g.86342 ORF comp27428_c0_seq1|g.86342 comp27428_c0_seq1|m.86342 type:5prime_partial len:462 (+) comp27428_c0_seq1:2-1387(+)	-	Odoribacter sp. CAG:788	Bacteria
33.1525	Nab_3048_c0_seq1|m.19428 comp3048_c0_seq1|g.19428 ORF comp3048_c0_seq1|g.19428 comp3048_c0_seq1|m.19428 type:internal len:170 (+) comp3048_c0_seq1:3-509(+)	Cpn60_TCP1	Naegleria gruberi strain NEG-M	Eukaryota_NO_Metazoa
33.1525	Nab_52148_c0_seq1|m.140292 comp52148_c0_seq1|g.140292 ORF comp52148_c0_seq1|g.140292 comp52148_c0_seq1|m.140292 type:internal len:106 (-) comp52148_c0_seq1:3-317(-)	-	Dactylellina haptotyla CBS 200.50	Eukaryota_NO_Metazoa
33.0835	Nab_35307_c0_seq1|m.117213 comp35307_c0_seq1|g.117213 ORF comp35307_c0_seq1|g.117213 comp35307_c0_seq1|m.117213 type:internal len:216 (-) comp35307_c0_seq1:1-645(-)	HMG_CoA_synt_C	Mesostigma viride	Eukaryota_NO_Metazoa
32.9293	Nab_44594_c0_seq1|m.129930 comp44594_c0_seq1|g.129930 ORF comp44594_c0_seq1|g.129930 comp44594_c0_seq1|m.129930 type:internal len:183 (-) comp44594_c0_seq1:1-546(-)	Transket_pyr	Zea mays	Eukaryota_NO_Metazoa
32.9293	Nab_32659_c0_seq1|m.113489 comp32659_c0_seq1|g.113489 ORF comp32659_c0_seq1|g.113489 comp32659_c0_seq1|m.113489 type:internal len:126 (-) comp32659_c0_seq1:2-376(-)	-	Naegleria gruberi strain NEG-M	Eukaryota_NO_Metazoa
32.9293	Nab_50599_c0_seq1|m.138253 comp50599_c0_seq1|g.138253 ORF comp50599_c0_seq1|g.138253 comp50599_c0_seq1|m.138253 type:3prime_partial len:76 (-) comp50599_c0_seq1:1-225(-)	RRM_1	Neofusicoccum parvum UCRNP2	Eukaryota_NO_Metazoa
32.747	Nab_39408_c0_seq1|m.122745 comp39408_c0_seq1|g.122745 ORF comp39408_c0_seq1|g.122745 comp39408_c0_seq1|m.122745 type:internal len:137 (-) comp39408_c0_seq1:3-410(-)	ADH_zinc_N_2	Naegleria gruberi strain NEG-M	Eukaryota_NO_Metazoa
32.5929	Nab_23294_c0_seq1|m.64688 comp23294_c0_seq1|g.64688 ORF comp23294_c0_seq1|g.64688 comp23294_c0_seq1|m.64688 type:5prime_partial len:57 (-) comp23294_c0_seq1:278-448(-)	Glyco_hydro_53	Ricinus communis	Eukaryota_NO_Metazoa
32.5929	Nab_30992_c0_seq1|m.110914 comp30992_c0_seq1|g.110914 ORF comp30992_c0_seq1|g.110914 comp30992_c0_seq1|m.110914 type:internal len:337 (+) comp30992_c0_seq1:3-1010(+)	SH3_3	Facklamia hominis	Bacteria
32.5727	Nab_26697_c0_seq1|m.82351 comp26697_c0_seq1|g.82351 ORF comp26697_c0_seq1|g.82351 comp26697_c0_seq1|m.82351 type:complete len:440 (-) comp26697_c0_seq1:243-1562(-)	DAO	uncultured bacterium	Bacteria
32.4593	Nab_45996_c0_seq1|m.131902 comp45996_c0_seq1|g.131902 ORF comp45996_c0_seq1|g.131902 comp45996_c0_seq1|m.131902 type:internal len:69 (+) comp45996_c0_seq1:1-204(+)	-	Arthrobotrys oligospora ATCC 24927	Eukaryota_NO_Metazoa
32.3416	Nab_49864_c0_seq1|m.137158 comp49864_c0_seq1|g.137158 ORF comp49864_c0_seq1|g.137158 comp49864_c0_seq1|m.137158 type:internal len:80 (+) comp49864_c0_seq1:1-237(+)	-	Trichoderma atroviride IMI 206040	Eukaryota_NO_Metazoa
32.3416	Nab_1815_c0_seq1|m.12824 comp1815_c0_seq1|g.12824 ORF comp1815_c0_seq1|g.12824 comp1815_c0_seq1|m.12824 type:complete len:363 (-) comp1815_c0_seq1:701-1789(-)	DAO	uncultured bacterium	Bacteria
32.2362	Nab_10833_c0_seq1|m.32245 comp10833_c0_seq1|g.32245 ORF comp10833_c0_seq1|g.32245 comp10833_c0_seq1|m.32245 type:internal len:206 (+) comp10833_c0_seq1:2-616(+)	Thiolase_N	Sphingobacterium sp. 21	Bacteria
32.2362	Nab_52842_c0_seq1|m.141238 comp52842_c0_seq1|g.141238 ORF comp52842_c0_seq1|g.141238 comp52842_c0_seq1|m.141238 type:internal len:73 (+) comp52842_c0_seq1:3-218(+)	-	Rhizoctonia solani AG-1 IA	Eukaryota_NO_Metazoa
32.2362	Nab_53007_c0_seq1|m.141487 comp53007_c0_seq1|g.141487 ORF comp53007_c0_seq1|g.141487 comp53007_c0_seq1|m.141487 type:internal len:73 (-) comp53007_c0_seq1:3-218(-)	ATP_sub_h	Setosphaeria turcica Et28A	Eukaryota_NO_Metazoa
32.2362	Nab_9726_c0_seq1|m.30405 comp9726_c0_seq1|g.30405 ORF comp9726_c0_seq1|g.30405 comp9726_c0_seq1|m.30405 type:3prime_partial len:254 (+) comp9726_c0_seq1:519-1277(+)	-	Pseudocercospora fijiensis CIRAD86	Eukaryota_NO_Metazoa
32.2362	Nab_8115_c0_seq1|m.27652 comp8115_c0_seq1|g.27652 ORF comp8115_c0_seq1|g.27652 comp8115_c0_seq1|m.27652 type:internal len:131 (-) comp8115_c0_seq1:2-391(-)	-	Naegleria gruberi strain NEG-M	Eukaryota_NO_Metazoa
32.2362	Nab_35893_c0_seq1|m.117985 comp35893_c0_seq1|g.117985 ORF comp35893_c0_seq1|g.117985 comp35893_c0_seq1|m.117985 type:5prime_partial len:218 (+) comp35893_c0_seq1:3-656(+)	-	Dothistroma septosporum NZE10	Eukaryota_NO_Metazoa
32.2362	Nab_14473_c0_seq1|m.39125 comp14473_c0_seq1|g.39125 ORF comp14473_c0_seq1|g.39125 comp14473_c0_seq1|m.39125 type:3prime_partial len:249 (-) comp14473_c0_seq1:3-746(-)	-	Dactylellina haptotyla CBS 200.50	Eukaryota_NO_Metazoa
31.543	Nab_6012_c0_seq1|m.24192 comp6012_c0_seq1|g.24192 ORF comp6012_c0_seq1|g.24192 comp6012_c0_seq1|m.24192 type:internal len:68 (+) comp6012_c0_seq1:1-201(+)	DAP3	Naegleria gruberi strain NEG-M	Eukaryota_NO_Metazoa
31.543	Nab_49977_c0_seq1|m.137320 comp49977_c0_seq1|g.137320 ORF comp49977_c0_seq1|g.137320 comp49977_c0_seq1|m.137320 type:internal len:85 (+) comp49977_c0_seq1:2-253(+)	-	Arthrobotrys oligospora ATCC 24927	Eukaryota_NO_Metazoa
31.543	Nab_57959_c0_seq1|m.177248 comp57959_c0_seq1|g.177248 ORF comp57959_c0_seq1|g.177248 comp57959_c0_seq1|m.177248 type:5prime_partial len:829 (-) comp57959_c0_seq1:470-2956(-)	Ank_2	Trichomonas vaginalis G3	Eukaryota_NO_Metazoa
31.1376	Nab_10560_c0_seq1|m.31808 comp10560_c0_seq1|g.31808 ORF comp10560_c0_seq1|g.31808 comp10560_c0_seq1|m.31808 type:3prime_partial len:67 (+) comp10560_c0_seq1:127-324(+)	-	Dactylellina haptotyla CBS 200.50	Eukaryota_NO_Metazoa
31.1376	Nab_31504_c0_seq1|m.111724 comp31504_c0_seq1|g.111724 ORF comp31504_c0_seq1|g.111724 comp31504_c0_seq1|m.111724 type:complete len:204 (+) comp31504_c0_seq1:115-726(+)	-	Colletotrichum gloeosporioides Nara gc5	Eukaryota_NO_Metazoa
31.1376	Nab_6500_c0_seq1|m.24980 comp6500_c0_seq1|g.24980 ORF comp6500_c0_seq1|g.24980 comp6500_c0_seq1|m.24980 type:internal len:95 (+) comp6500_c0_seq1:2-283(+)	-	Trichoderma virens Gv29-8	Eukaryota_NO_Metazoa
31.1376	Nab_56529_c0_seq1|m.165449 comp56529_c0_seq1|g.165449 ORF comp56529_c0_seq1|g.165449 comp56529_c0_seq1|m.165449 type:complete len:304 (+) comp56529_c0_seq1:749-1660(+)	-	Rothia mucilaginosa DY-18	Bacteria
30.9834	Nab_8318_c0_seq1|m.27978 comp8318_c0_seq1|g.27978 ORF comp8318_c0_seq1|g.27978 comp8318_c0_seq1|m.27978 type:internal len:194 (-) comp8318_c0_seq1:3-581(-)	RhoGEF	Naegleria gruberi strain NEG-M	Eukaryota_NO_Metazoa
30.8499	Nab_49704_c0_seq1|m.136929 comp49704_c0_seq1|g.136929 ORF comp49704_c0_seq1|g.136929 comp49704_c0_seq1|m.136929 type:internal len:96 (-) comp49704_c0_seq1:2-286(-)	Clathrin	Naegleria gruberi strain NEG-M	Eukaryota_NO_Metazoa
30.8499	Nab_4988_c0_seq1|m.22434 comp4988_c0_seq1|g.22434 ORF comp4988_c0_seq1|g.22434 comp4988_c0_seq1|m.22434 type:internal len:76 (-) comp4988_c0_seq1:1-225(-)	-	Rhizoctonia solani AG-1 IB	Eukaryota_NO_Metazoa
30.8499	Nab_14681_c0_seq1|m.39472 comp14681_c0_seq1|g.39472 ORF comp14681_c0_seq1|g.39472 comp14681_c0_seq1|m.39472 type:internal len:73 (-) comp14681_c0_seq1:2-217(-)	NAD-GH	Bordetella holmesii	Bacteria
30.8499	Nab_47968_c0_seq1|m.134497 comp47968_c0_seq1|g.134497 ORF comp47968_c0_seq1|g.134497 comp47968_c0_seq1|m.134497 type:internal len:79 (+) comp47968_c0_seq1:2-235(+)	-	Naegleria gruberi strain NEG-M	Eukaryota_NO_Metazoa
30.8499	Nab_8389_c0_seq1|m.28101 comp8389_c0_seq1|g.28101 ORF comp8389_c0_seq1|g.28101 comp8389_c0_seq1|m.28101 type:internal len:132 (-) comp8389_c0_seq1:2-394(-)	-	Clavispora lusitaniae ATCC 42720	Eukaryota_NO_Metazoa
30.7321	Nab_8675_c0_seq1|m.28552 comp8675_c0_seq1|g.28552 ORF comp8675_c0_seq1|g.28552 comp8675_c0_seq1|m.28552 type:internal len:272 (-) comp8675_c0_seq1:3-815(-)	FH2	Naegleria gruberi strain NEG-M	Eukaryota_NO_Metazoa
30.6268	Nab_31074_c0_seq1|m.111061 comp31074_c0_seq1|g.111061 ORF comp31074_c0_seq1|g.111061 comp31074_c0_seq1|m.111061 type:internal len:142 (+) comp31074_c0_seq1:1-423(+)	Cofilin_ADF	Naegleria gruberi strain NEG-M	Eukaryota_NO_Metazoa
30.4444	Nab_14725_c0_seq1|m.39564 comp14725_c0_seq1|g.39564 ORF comp14725_c0_seq1|g.39564 comp14725_c0_seq1|m.39564 type:internal len:137 (+) comp14725_c0_seq1:2-409(+)	MitMem_reg	Naegleria gruberi strain NEG-M	Eukaryota_NO_Metazoa
30.4444	Nab_21834_c0_seq1|m.58457 comp21834_c0_seq1|g.58457 ORF comp21834_c0_seq1|g.58457 comp21834_c0_seq1|m.58457 type:5prime_partial len:138 (-) comp21834_c0_seq1:191-604(-)	ChaB	Methanoculleus marisnigri JR1	Archaea
30.4444	Nab_54530_c0_seq1|m.150544 comp54530_c0_seq1|g.150544 ORF comp54530_c0_seq1|g.150544 comp54530_c0_seq1|m.150544 type:3prime_partial len:296 (-) comp54530_c0_seq1:2-886(-)	-	Auricularia delicata TFB-10046 SS5	Eukaryota_NO_Metazoa
30.4444	Nab_60279_c0_seq1|m.199795 comp60279_c0_seq1|g.199795 ORF comp60279_c0_seq1|g.199795 comp60279_c0_seq1|m.199795 type:complete len:787 (+) comp60279_c0_seq1:1523-3883(+)	Ank_2	Trichomonas vaginalis G3	Eukaryota_NO_Metazoa
30.3391	Nab_23487_c0_seq1|m.65621 comp23487_c0_seq1|g.65621 ORF comp23487_c0_seq1|g.65621 comp23487_c0_seq1|m.65621 type:5prime_partial len:218 (+) comp23487_c0_seq1:2-655(+)	OHCU_decarbox	Phyllobacterium sp. YR531	Bacteria
30.2903	Nab_5741_c0_seq1|m.23697 comp5741_c0_seq1|g.23697 ORF comp5741_c0_seq1|g.23697 comp5741_c0_seq1|m.23697 type:3prime_partial len:132 (-) comp5741_c0_seq1:2-394(-)	-	Chaetomium thermophilum var. thermophilum DSM 1495	Eukaryota_NO_Metazoa
