# Supplementary material for: The Transcriptome of Nacobbus aberrans Reveals Insights into the Evolution of Sedentary Endoparasitism in Plant-Parasitic Nematodes
Source: Genome Biol Evol. 2014 Aug 13;6(9):2181–94. doi: 10.1093/gbe/evu171 (PMC4202313; doi:10.1093/gbe/evu171)
Supplement: Supplementary Data [file supp_evu171_TableS5.xlsx]

## Sheet: TableS4
N. aberrans accession number	Effector name
Nab_22102_c0_seq1	4d06-like
Nab_1502_c0_seq1	4d06-like
Nab_28825_c0_seq1	4d06-like
Nab_25912_c0_seq1	4d06-like
Nab_58785_c0_seq1	4d06-like
Nab_29810_c0_seq1	4d06-like
Nab_54230_c0_seq1	4d06-like
Nab_54229_c0_seq1	4d06-like
Nab_17746_c0_seq1	4d06-like
Nab_22345_c0_seq1	4d06-like
Nab_28814_c0_seq1	4d06-like
Nab_22689_c0_seq1	4d06-like
Nab_58078_c0_seq1	4d06-like
Nab_25528_c0_seq1	4d06-like
Nab_58074_c0_seq1	4d06-like
Nab_14506_c0_seq1	4d06-like
Nab_14932_c0_seq1	CLE-like
Nab_17823_c0_seq1	CLE-like
Nab_19982_c0_seq1	CLE-like
Nab_25904_c0_seq1	G. pallida orthologue of H. glycines G8A07
Nab_24059_c0_seq1	G. pallida orthologue of H. glycines G8A07
Nab_29027_c0_seq1	G. pallida orthologue of H. glycines G8A07
Nab_29027_c0_seq1	G. pallida orthologue of H. glycines G8A07
Nab_2374_c0_seq1	G. pallida orthologue of H. glycines G8A07
Nab_2374_c0_seq1	G. pallida orthologue of H. glycines G8A07
Nab_57442_c0_seq1	G. pallida orthologue of H. glycines G8A07
Nab_57442_c0_seq1	G. pallida orthologue of H. glycines G8A07
Nab_30330_c0_seq1	G. pallida orthologue of scn1120
Nab_26132_c0_seq1	G. pallida orthologue of AY135365
Nab_59981_c0_seq1	G. pallida orthologue of AY135365
Nab_21530_c0_seq1	G. pallida orthologue of AY135365
Nab_59983_c0_seq1	G. pallida orthologue of AY135365
Nab_59982_c0_seq1	G. pallida orthologue of AY135365
Nab_59984_c0_seq1	G. pallida orthologue of AY135365
Nab_29699_c0_seq1	G. pallida orthologue of AY135365
Nab_29544_c0_seq1	G. pallida orthologue of AY135365
Nab_58293_c0_seq1	G. pallida orthologue of AY135365
Nab_22156_c0_seq1	G. pallida orthologue of H. glycines G20E03
Nab_26132_c0_seq1	G. pallida orthologue of AY135365
Nab_59981_c0_seq1	G. pallida orthologue of AY135365
Nab_21530_c0_seq1	G. pallida orthologue of AY135365
Nab_59983_c0_seq1	G. pallida orthologue of AY135365
Nab_59982_c0_seq1	G. pallida orthologue of AY135365
Nab_59984_c0_seq1	G. pallida orthologue of AY135365
Nab_58293_c0_seq1	G. pallida orthologue of AY135365
Nab_29699_c0_seq1	G. pallida orthologue of AY135365
Nab_26770_c0_seq1	G. pallida orthologue of H. glycines secretory protein 12
Nab_45039_c0_seq1	G. pallida orthologue of H. glycines secretory protein 12
Nab_29306_c0_seq1	Similar to RKN effector gland cell protein 28
Nab_57862_c0_seq1	Similar to RKN effector gland cell protein 28
Nab_25602_c0_seq1	GH28 polygalacturonase
Nab_29003_c0_seq1	GH28 polygalacturonase
